# Supplementary material for: Brucellosis in the Addis Ababa dairy cattle: the myths and the realities
Source: BMC Vet Res. 2018 Dec 14;14:396. doi: 10.1186/s12917-018-1709-4 (PMC6293529; doi:10.1186/s12917-018-1709-4)
Supplement: Supplementary file 1 — Raw Data (XLSX 136 kb) [file 12917_2018_1709_MOESM1_ESM.xlsx]

## Sheet: Animal charcaterstics 
Site	Farm Name	Address	ETHICOBOTS farm ID	Herd Size	Herd type	Animal Id	Breed	Age	Sex	Origin (O,P)	Parity	Physiological Status (PR, NPR, L)	Breeding Strategy	History of Sb, Ab, RFM, RB
AA-Akaki Kaliti			1F001	123	Large	1453	HF Cross	5	Female	Own stock	2	Lactating	AI
AA-Akaki Kaliti			1F001	123	Large	1551	HF Cross	6	Female	Own stock	3	Lactating	AI
AA-Akaki Kaliti			1F001	123	Large	1544	HF Cross	4	Female	Own stock	2	Lactating	AI
AA-Akaki Kaliti			1F001	123	Large	1534	HF Cross	6	Female	Own stock	3	Lactating	AI
AA-Akaki Kaliti			1F001	123	Large	1464	HF Cross	5.5	Female	Own stock	2	Lactating	AI
AA-Akaki Kaliti			1F001	123	Large	1564	HF Cross	6.3	Female	Own stock	3	Lactating	AI
AA-Akaki Kaliti			1F001	123	Large	1535	HF Cross	3.5	Female	Own stock	1	Lactating	AI
AA-Akaki Kaliti			1F001	123	Large	1456	HF Cross	3.7	Female	Own stock	1	Lactating	AI
AA-Akaki Kaliti			1F001	123	Large	1452	HF Cross	6	Female	Own stock	3	Lactating	B
AA-Akaki Kaliti			1F001	123	Large	1527	HF Cross	8	Female	Own stock	3	Lactating	B
AA-Akaki Kaliti			1F001	123	Large	1565	HF Cross	7	Female	Own stock	4	Lactating	B
AA-Akaki Kaliti			1F001	123	Large	1545	HF Cross	4	Female	Own stock	2	Lactating	B
AA-Akaki Kaliti			1F001	123	Large	1499	HF Cross	5	Female	Own stock	3	Lactating	B
AA-Akaki Kaliti			1F001	123	Large	2015	HF Cross	6	Female	Own stock	3	Lactating	B
AA-Akaki Kaliti			1F001	123	Large	2006	HF Cross	6	Female	Own stock	3	Lactating	B
AA-Akaki Kaliti			1F001	123	Large	1574	HF Cross	5	Female	Own stock	2	Lactating	AI
AA-Akaki Kaliti			1F001	123	Large	1960	HF Cross	4	Female	Own stock	1	Lactating	AI
AA-Akaki Kaliti			1F001	123	Large	1952	HF Cross	8	Female	Own stock	3	Non-preg	AI
AA-Akaki Kaliti			1F001	123	Large	1547	HF Cross	4	Female	Own stock	2	Non-preg	B
AA-Akaki Kaliti			1F001	123	Large	1542	HF Cross	5	Female	Own stock	3	Lactating	B
AA-Akaki Kaliti			1F001	123	Large	1579	HF Cross	6	Female	Own stock	2	Lactating	AI
AA-Akaki Kaliti			1F001	123	Large	1508	HF Cross	3	Female	Own stock	1	Lactating	AI
AA-Akaki Kaliti			1F001	123	Large	1571	HF Cross	5	Female	Own stock	2	Lactating	AI
AA-Akaki Kaliti			1F001	123	Large	1585	HF Cross	6	Female	Own stock	3	Lactating	B
AA-Akaki Kaliti			1F001	123	Large	1583	HF Cross	8	Female	Own stock	4	Lactating	B
AA-Akaki Kaliti			1F001	123	Large	1556	HF Cross	7	Female	Own stock	3	Lactating	B
AA-Akaki Kaliti			1F001	123	Large	1959	HF Cross	6.5	Female	Own stock	2	Lactating	B
AA-Akaki Kaliti			1F001	123	Large	1995	HF Cross	8	Female	Own stock	3	Lactating	AI
AA-Akaki Kaliti			1F001	123	Large	1442	HF Cross	10	Female	Own stock	4	Lactating	AI
AA-Akaki Kaliti			1F001	123	Large	1520	HF Cross	4.5	Female	Own stock	2	Lactating	AI
AA-Akaki Kaliti			1F001	123	Large	1561	HF Cross	6	Female	Own stock	3	Lactating	AI
AA-Akaki Kaliti			1F001	123	Large	1512	HF Cross	5	Female	Own stock	3	Lactating	AI
AA-Akaki Kaliti			1F001	123	Large	1555	HF Cross	4.7	Female	Own stock	2	Lactating	AI
AA-Akaki Kaliti			1F001	123	Large	1568	HF Cross	6	Female	Own stock	3	Lactating	B
AA-Akaki Kaliti			1F001	123	Large	1525	HF Cross	8	Female	Own stock	4	Lactating	B
AA-Akaki Kaliti			1F001	123	Large	2020	HF Cross	5	Female	Own stock	3	Lactating	B
AA-Akaki Kaliti			1F001	123	Large	1956	HF Cross	4	Female	Own stock	2	Lactating	B
AA-Akaki Kaliti			1F001	123	Large	1993	HF Cross	5	Female	Own stock	2	Lactating	B
AA-Akaki Kaliti			1F001	123	Large	1563	HF Cross	6	Female	Own stock	2	Lactating	AI
AA-Akaki Kaliti			1F001	123	Large	1504	HF Cross	3	Female	Own stock	2	Lactating	AI
AA-Akaki Kaliti			1F001	123	Large	1430	HF Cross	6	Female	Own stock	3	Lactating	AI
AA-Akaki Kaliti			1F001	123	Large	1501	HF Cross	5	Female	Own stock	2	Lactating	AI
AA-Akaki Kaliti			1F001	123	Large	1511	HF Cross	4	Female	Own stock	1	Lactating	B
AA-Akaki Kaliti			1F001	123	Large	1581	HF Cross	5	Female	Own stock	2	Lactating	B
AA-Akaki Kaliti			1F001	123	Large	1512	HF Cross	5	Female	Own stock	3	Lactating	B
AA-Akaki Kaliti			1F001	123	Large	2017	HF Cross	5	Female	Own stock	3	Lactating	B
AA-Akaki Kaliti			1F001	123	Large	1510	HF Cross	6	Female	Own stock	3	Lactating	B
AA-Akaki Kaliti			1F001	123	Large	1494	HF Cross	4	Female	Own stock	2	Lactating	B
AA-Akaki Kaliti			1F001	123	Large	1522	HF Cross	5	Female	Own stock	2	Lactating	B
AA-Akaki Kaliti			1F001	123	Large	1462	HF Cross	5	Female	Own stock	2	Lactating	AI
AA-Akaki Kaliti			1F001	123	Large	1539	HF Cross	6	Female	Own stock	2	Lactating	AI
AA-Akaki Kaliti			1F001	123	Large	2174	HF Cross	9	Female	Own stock	4	Lactating	AI
AA-Akaki Kaliti			1F001	123	Large	1531	HF Cross	8	Female	Own stock	4	Lactating	AI
AA-Akaki Kaliti			1F001	123	Large	1539M	HF Cross	3	Male	Own stock	1
AA-Akaki Kaliti			1F001	123	Large	1533	HF Cross	2	Female	Own stock		Lactating	AI
AA-Akaki Kaliti			1F001	123	Large	1427	HF Cross	3	Female	Own stock	1	Lactating	AI
AA-Akaki Kaliti			1F001	123	Large	1472	HF Cross	5	Female	Own stock	2	Lactating	AI
AA-Akaki Kaliti			1F001	123	Large	1546	HF Cross	4	Female	Own stock	2	Lactating	AI
AA-Akaki Kaliti			1F001	123	Large	1439	HF Cross	7	Female	Own stock	3	Lactating	AI
AA-Akaki Kaliti			1F001	123	Large	2173	HF Cross	4	Female	Own stock	1	Lactating	AI
AA-Akaki Kaliti			1F001	123	Large	1516	HF Cross	5	Female	Own stock	2	Lactating	AI
AA-Akaki Kaliti			1F001	123	Large	1521	HF Cross	6	Female	Own stock	3	Lactating	AI
AA-Akaki Kaliti			1F001	123	Large	1535	HF Cross	3	Female	Own stock	1	Lactating	AI
AA-Akaki Kaliti			1F001	123	Large	1505	HF Cross	6	Female	Own stock	3	Lactating	AI
AA-Akaki Kaliti			1F001	123	Large	1532	HF Cross	5	Female	Own stock	2	Lactating	AI
AA-Akaki Kaliti			1F001	123	Large	1549	HF Cross	4	Female	Own stock	2	Lactating	AI
AA-Akaki Kaliti			1F001	123	Large	1548	HF Cross	7	Female	Own stock	2	Lactating	AI
AA-Akaki Kaliti			1F001	123	Large	1552	HF Cross	5	Female	Own stock	2	Lactating	AI
AA-Akaki Kaliti			1F001	123	Large	2007	HF Cross	6	Female	Own stock	2	Lactating	AI
AA-Akaki Kaliti			1F001	123	Large	1481	HF Cross	5	Female	Own stock	2	Lactating	AI
AA-Akaki Kaliti			1F001	123	Large	1465	HF Cross	4	Female	Own stock	1	Lactating	AI
AA-Akaki Kaliti			1F001	123	Large	1543	HF Cross	7	Female	Own stock	3	Lactating	AI
AA-Akaki Kaliti			1F001	123	Large	1506	HF Cross	5	Female	Own stock	2	Lactating	AI
AA-Akaki Kaliti			1F001	123	Large	1573	HF Cross	4	Female	Own stock	2	Lactating	AI
AA-Akaki Kaliti			1F001	123	Large	1525	HF Cross	7	Female	Own stock	2	Lactating	AI
AA-Akaki Kaliti			1F001	123	Large	1432	HF Cross	5	Female	Own stock	2	Lactating	AI
AA-Akaki Kaliti			1F001	123	Large	1541	HF Cross	8	Female	Own stock	3	Lactating	AI
AA-Akaki Kaliti			1F001	123	Large	1519	HF Cross	4	Female	Own stock	1	Lactating	AI
AA-Akaki Kaliti			1F001	123	Large	1559	HF Cross	6	Female	Own stock	1	Lactating	AI
AA-Akaki Kaliti			1F001	123	Large	1528	HF Cross	4	Female	Own stock	1	Lactating	AI
AA-Akaki Kaliti			1F001	123	Large	1554	HF Cross	7	Female	Own stock	3	Lactating	AI
AA-Akaki Kaliti			1F001	123	Large	1558	HF Cross	5	Female	Own stock	2	Lactating	AI
AA-Akaki Kaliti			1F001	123	Large	1498	HF Cross	6	Female	Own stock	3	Lactating	AI
AA-Akaki Kaliti			1F001	123	Large	1507	HF Cross	3	Female	Own stock	1	Lactating	AI
AA-Akaki Kaliti			1F001	123	Large	2005	HF Cross	6	Female	Own stock	3	Lactating	AI
AA-Akaki Kaliti			1F001	123	Large	1584	HF Cross	5	Female	Own stock		Lactating	AI
AA-Akaki Kaliti	Abaynesh Gebru	Woreda 07	1F002	35	Medium	1996	HF Cross	4 yrs	Female	Own stock	1	Lactating	AI
AA-Akaki Kaliti	Abaynesh Gebru	Woreda 07	1F002	35	Medium	1969	HF Cross	5	Female	Own stock	1	Lactating	AI
AA-Akaki Kaliti	Abaynesh Gebru	Woreda 07	1F002	35	Medium	1960	HF Cross	6	Female	Own stock	2	Lactating	AI
AA-Akaki Kaliti	Abaynesh Gebru	Woreda 07	1F002	35	Medium	1956	HF Cross	3.5	Female	Own stock	1	Lactating	AI	RB
AA-Akaki Kaliti	Abaynesh Gebru	Woreda 07	1F002	35	Medium	1954	HF Cross	4.5	Female	Own stock	2	Lactating	AI
AA-Akaki Kaliti	Abaynesh Gebru	Woreda 07	1F002	35	Medium	1959	HF Cross	4	Female	Own stock	3	Lactating	AI
AA-Akaki Kaliti	Abaynesh Gebru	Woreda 07	1F002	35	Medium	1947	HF Cross	3	Female	Own stock	1	Lactating	AI
AA-Akaki Kaliti	Abaynesh Gebru	Woreda 07	1F002	35	Medium	1942	HF Cross	5	Female	Own stock	2	Lactating	AI
AA-Akaki Kaliti	Abaynesh Gebru	Woreda 07	1F002	35	Medium	1962	HF Cross	4	Female	Own stock	2	Lactating	AI	Ab RB
AA-Akaki Kaliti	Abaynesh Gebru	Woreda 07	1F002	35	Medium	1997	HF Cross	5	Female	Own stock	2	Lactating	AI
AA-Akaki Kaliti	Abaynesh Gebru	Woreda 07	1F002	35	Medium	1965	HF Cross	7	Female	Own stock	3	Lactating	AI
AA-Akaki Kaliti	Abaynesh Gebru	Woreda 07	1F002	35	Medium	1955	HF Cross	8	Female	Own stock	3	Lactating	AI
AA-Akaki Kaliti	Abaynesh Gebru	Woreda 07	1F002	35	Medium	1970	HF Cross	5	Female	Own stock	3	Lactating	AI
AA-Akaki Kaliti	Abaynesh Gebru	Woreda 07	1F002	35	Medium	1952	HF Cross	4	Female	Own stock	2	Lactating	AI
AA-Akaki Kaliti	Abaynesh Gebru	Woreda 07	1F002	35	Medium	1967	HF Cross	7	Female	Own stock	3	Lactating	AI	Ab
AA-Akaki Kaliti	Abaynesh Gebru	Woreda 07	1F002	35	Medium	1961	HF Cross	6	Female	Own stock	3	Lactating	AI
AA-Akaki Kaliti	Abaynesh Gebru	Woreda 07	1F002	35	Medium	1963	HF Cross	3	Female	Own stock	1	Lactating	AI	Ab
AA-Akaki Kaliti	Abaynesh Gebru	Woreda 07	1F002	35	Medium	1995	HF Cross	4	Female	Own stock	1	Lactating	AI
AA-Akaki Kaliti	Abaynesh Gebru	Woreda 07	1F002	35	Medium	1991	HF Cross	5	Female	Own stock	2	Pregnant	AI
AA-Akaki Kaliti	Abaynesh Gebru	Woreda 07	1F002	35	Medium	1620	HF Cross	7	Female	Own stock	3	Pregnant	AI
AA-Akaki Kaliti	Abaynesh Gebru	Woreda 07	1F002	35	Medium	2001	HF Cross	3	Male	Own stock
AA-Akaki Kaliti	Abaynesh Gebru	Woreda 07	1F002	35	Medium	1973	HF Cross	3.5	Female	Own stock	1	Non-preg
AA-Akaki Kaliti	Abaynesh Gebru	Woreda 07	1F002	35	Medium	1998	HF Cross	3.4	Female	Own stock	1	Lactating	AI
AA-Akaki Kaliti	Abaynesh Gebru	Woreda 07	1F002	35	Medium	1968	HF Cross	4	Female	Own stock	2	Lactating
AA-Akaki Kaliti	Abaynesh Gebru	Woreda 07	1F002	35	Medium	1971	HF Cross	2	Female	Own stock		Non-Preg
AA-Akaki Kaliti	Abaynesh Gebru	Woreda 07	1F002	35	Medium	1972	HF Cross	2	Female	Own stock		Non-preg
AA-Akaki Kaliti	Abaynesh Gebru	Woreda 07	1F002	35	Medium	1946	HF Cross	2	Female	Own stock		Lactating	AI
AA-Akaki Kaliti	Abaynesh Gebru	Woreda 07	1F002	35	Medium	1992	HF Cross	2	Female	Own stock		Non-preg
AA-Akaki Kaliti	Abaynesh Gebru	Woreda 07	1F002	35	Medium	1945	HF Cross	2	Female	Own stock		Lactating	AI
AA-Akaki Kaliti	Abaynesh Gebru	Woreda 07	1F002	35	Medium	9993	HF Cross	3 yrs	Female	Own stock	1	Pregnant	AI
AA-Akaki Kaliti	Abaynesh Gebru	Woreda 07	1F002	35	Medium	1950	HF Cross	2	Female	Own stock		Pregnant	AI
AA-Akaki Kaliti	Abaynesh Gebru	Woreda 07	1F002	35	Medium	1993	HF Cross	5	Female	Own stock	4	L, PR
AA-Akaki Kaliti	Abaynesh Gebru	Woreda 07	1F002	35	Medium	1994	HF Cross	4	Female	Own stock	4	lact preg	AI
AA-Akaki Kaliti	Etsegenet		1F003	58	Large	1999	HF Cross	5	Female	Own stock	2	lact preg	AI
AA-Akaki Kaliti	Etsegenet		1F003	58	Large	1997	HF Cross	6	Female	Own stock	2	lact preg	AI
AA-Akaki Kaliti	Etsegenet		1F003	58	Large	1684	HF Cross	4	Female	Own stock	2	lact preg	AI
AA-Akaki Kaliti	Etsegenet		1F003	58	Large	1686	HF Cross	5	Female	Own stock	3	lact preg	AI
AA-Akaki Kaliti	Etsegenet		1F003	58	Large	1914	HF Cross	6	Female	Own stock	3	lact	AI
AA-Akaki Kaliti	Etsegenet		1F003	58	Large	1921	HF Cross	5	Female	Own stock	2	lact	AI
AA-Akaki Kaliti	Etsegenet		1F003	58	Large	1969	HF Cross	6	Female	Own stock	3	lact	AI
AA-Akaki Kaliti	Etsegenet		1F003	58	Large	1661	HF Cross	7	Female	Own stock	3	lact	AI
AA-Akaki Kaliti	Etsegenet		1F003	58	Large	1655	HF Cross	8	Female	Own stock	3	lact	AI
AA-Akaki Kaliti	Etsegenet		1F003	58	Large	1682	HF Cross	8	Female	Own stock	4	lact	AI
AA-Akaki Kaliti	Etsegenet		1F003	58	Large	1678	HF Cross	7	Female	Own stock	3	lact	AI
AA-Akaki Kaliti	Etsegenet		1F003	58	Large	1659	HF Cross	4	Female	Own stock	2	lact	AI
AA-Akaki Kaliti	Etsegenet		1F003	58	Large	1683	HF Cross	5.5	Female	Own stock	2	lact	AI
AA-Akaki Kaliti	Etsegenet		1F003	58	Large	1660	HF Cross	6.5	Female	Own stock	2	lact	AI
AA-Akaki Kaliti	Etsegenet		1F003	58	Large	1675	HF Cross	6	Female	Own stock	2	lact	AI
AA-Akaki Kaliti	Etsegenet		1F003	58	Large	1919	HF Cross	4	Female	Own stock	2	lact	AI
AA-Akaki Kaliti	Etsegenet		1F003	58	Large	1645	HF Cross	5	Female	Own stock	2	lact	AI
AA-Akaki Kaliti	Etsegenet		1F003	58	Large	1688	HF Cross	6	Female	Own stock	3	lact	AI
AA-Akaki Kaliti	Etsegenet		1F003	58	Large	1920	HF Cross	8	Female	Own stock	4	lact	AI
AA-Akaki Kaliti	Etsegenet		1F003	58	Large	1681	HF Cross	6	Female	Own stock	3	lact	AI
AA-Akaki Kaliti	Etsegenet		1F003	58	Large	1917	HF Cross	5	Female	Own stock	2	lact	AI
AA-Akaki Kaliti	Etsegenet		1F003	58	Large	1662	HF Cross	4	Female	Own stock	3	lact	AI
AA-Akaki Kaliti	Etsegenet		1F003	58	Large	1668	HF Cross	7	Female	Own stock	4	lact	AI
AA-Akaki Kaliti	Etsegenet		1F003	58	Large	1666	HF Cross	6	Female	Own stock	3	lact	AI
AA-Akaki Kaliti	Etsegenet		1F003	58	Large	1998	HF Cross	5	Female	Own stock	2	lact	AI
AA-Akaki Kaliti	Etsegenet		1F003	58	Large	1674	HF Cross	8	Female	Own stock	4	lact	AI
AA-Akaki Kaliti	Etsegenet		1F003	58	Large	1667	HF Cross	4	Female	Own stock	1	lact	AI
AA-Akaki Kaliti	Etsegenet		1F003	58	Large	1641	HF Cross	5	Female	Own stock	2	lact	AI
AA-Akaki Kaliti	Etsegenet		1F003	58	Large	1685	HF Cross	6	Female	Own stock	3	lact	AI
AA-Akaki Kaliti	Etsegenet		1F003	58	Large	1680	HF Cross	8	Female	Own stock	4	lact	AI
AA-Akaki Kaliti	Etsegenet		1F003	58	Large	1923	HF Cross	7	Female	Own stock	2	lact	AI
AA-Akaki Kaliti	Etsegenet		1F003	58	Large	1619	HF Cross	6	Female	Own stock	3	lact	AI
AA-Akaki Kaliti	Etsegenet		1F003	58	Large	1689	HF Cross	8	Female	Own stock	4	lact	AI
AA-Akaki Kaliti	Etsegenet		1F003	58	Large	1996	HF Cross	7	Female	Own stock	3	lact	AI
AA-Akaki Kaliti	Etsegenet		1F003	58	Large	1679	HF Cross	4	Female	Own stock	2	lact	AI
AA-Akaki Kaliti	Etsegenet		1F003	58	Large	1650	HF Cross	6	Female	Own stock	3	lact	AI
AA-Akaki Kaliti	Etsegenet		1F003	58	Large	1694	HF Cross	5	Female	Own stock	2	lact	AI
AA-Akaki Kaliti	Etsegenet		1F003	58	Large	1690	HF Cross	4	Female	Own stock	2	lact	AI
AA-Akaki Kaliti	Etsegenet		1F003	58	Large	1656	HF Cross	7	Female	Own stock	3	lact	AI
AA-Akaki Kaliti	Etsegenet		1F003	58	Large	ET-04	HF Cross	3	Male	Own stock
AA-Akaki Kaliti	Etsegenet		1F003	58	Large	1692	HF Cross	5	Female	Own stock	2	preg	AI
AA-Akaki Kaliti	Etsegenet		1F003	58	Large	1671	HF Cross	4	Female	Own stock	2	preg	AI
AA-Akaki Kaliti	Etsegenet		1F003	58	Large	1670	HF Cross	7	Female	Own stock	2	preg	AI
AA-Akaki Kaliti	Etsegenet		1F003	58	Large	1922	HF Cross	8	Female	Own stock	3	preg	AI
AA-Akaki Kaliti	Etsegenet		1F003	58	Large	1918	HF Cross	6	Female	Own stock	3	preg	AI
AA-Akaki Kaliti	Etsegenet		1F003	58	Large	1916	HF Cross	3	Female	Own stock	1	preg	AI
AA-Akaki Kaliti	Etsegenet		1F003	58	Large	1700	HF Cross	5	Female	Own stock	1	preg	AI
AA-Akaki Kaliti	Etsegenet		1F003	58	Large	1657	HF Cross	2	Female	Own stock		preg	AI
AA-Akaki Kaliti	Etsegenet		1F003	58	Large	1687	HF Cross	2	Female	Own stock		preg	AI
AA-Akaki Kaliti	Etsegenet		1F003	58	Large	1663	HF Cross	5	Female	Own stock	2	preg	AI
AA-Akaki Kaliti	W/Silassie Haile	Wereda	1F004	28	Medium	1591	HF Cross	13 yrs	Female	Purchase	8	L	AI
AA-Akaki Kaliti	W/Silassie Haile		1F004	28	Medium	1604	HF Cross	10 yrs	Female	Own stock	6	L	AI
AA-Akaki Kaliti	W/Silassie Haile		1F004	28	Medium	1593	HF Cross	10 yrs	Female	Own stock	5	L	AI
AA-Akaki Kaliti	W/Silassie Haile		1F004	28	Medium	1603	HF Cross	8 yrs	Female	Own stock	4	L	AI
AA-Akaki Kaliti	W/Silassie Haile		1F004	28	Medium	1615	HF Cross	3 yrs	Female	Own stock	1	L	AI
AA-Akaki Kaliti	W/Silassie Haile		1F004	28	Medium	1619	HF Cross	3 yrs	Female	Own stock	1	PR	AI
AA-Akaki Kaliti	W/Silassie Haile		1F004	28	Medium	1592	HF Cross	12 yrs	Female	Own stock	7	L	AI
AA-Akaki Kaliti	W/Silassie Haile		1F004	28	Medium	W01	HF Cross	8 yrs	Female	Own stock	4	L	AI
AA-Akaki Kaliti	W/Silassie Haile		1F004	28	Medium	1621	HF Cross	2.6 yrs	Female	Own stock	0	NPR	AI
AA-Akaki Kaliti	W/Silassie Haile		1F004	28	Medium	W02	HF Cross	3 yrs	Female	Own stock	1	L	AI	RB
AA-Akaki Kaliti	W/Silassie Haile		1F004	28	Medium	1617	HF Cross	3.6 yrs	Female	Own stock	1	L	AI
AA-Akaki Kaliti	W/Silassie Haile		1F004	28	Medium	1614	HF Cross	5 yrs	Female	Own stock	2	L	AI
AA-Akaki Kaliti	W/Silassie Haile		1F004	28	Medium	1616	HF Cross	3 yrs	Female	Own stock	1	L	AI	RB
AA-Akaki Kaliti	W/Silassie Haile		1F004	28	Medium	W03	HF Cross	8 yrs	Female	Own stock	4	PR	AI
AA-Akaki Kaliti	W/Silassie Haile		1F004	28	Medium	W04	HF Cross	10 yrs	Female	Own stock	5	PR, L	AI
AA-Akaki Kaliti	W/Silassie Haile		1F004	28	Medium	W05	HF Cross	9 yrs	Female	Own stock	4	L	AI
AA-Akaki Kaliti	W/Silassie Haile		1F004	28	Medium	1601	HF Cross	10 yrs	Female	Own stock	6	NPR	AI	RB
AA-Akaki Kaliti	W/Silassie Haile		1F004	28	Medium	W06	HF Cross	3 yrs	Female	Own stock	1	L	AI	Ab
AA-Akaki Kaliti	W/Silassie Haile		1F004	28	Medium	1618	HF Cross	3 yrs	Female	Own stock	1	L	AI
AA-Akaki Kaliti	W/Silassie Haile		1F004	28	Medium	W07	HF Cross	3 yrs	Female	Own stock	1	L	AI
AA-Akaki Kaliti	W/Silassie Haile		1F004	28	Medium	1622	HF Cross	1 yr	Female	Own stock	0		AI
AA-Akaki Kaliti	W/Silassie Haile		1F004	28	Medium	W08	HF Cross	3 yrs	Female	Own stock	1	L	AI
AA-Akaki Kaliti	W/Silassie Haile		1F004	28	Medium	1610	HF Cross	8 yrs	Female	Own stock	4	L	AI
AA-Akaki Kaliti	W/Silassie Haile		1F004	28	Medium	1623	HF Cross	1 yr	Female	Own stock	0
AA-Akaki Kaliti	W/Silassie Haile		1F004	28	Medium	1627	HF Cross	7 m	Female	Own stock	0
AA-Akaki Kaliti	W/Silassie Haile		1F004	28	Medium	1625	HF Cross	8 m	Female	Own stock	0
AA-Akaki Kaliti	W/Silassie Haile		1F004	28	Medium	1626	HF Cross	11 m	Female	Own stock	0
AA-Akaki Kaliti	W/Silassie Haile		1F004	28	Medium	1624	HF Cross	12 m	Female	Own stock	0
AA-Akaki Kaliti	Dessie Shimber	Wereda 07	1F005	14	Small	3201	HF Cross	12 yrs	Female	Purchase	7	L, P	AI
AA-Akaki Kaliti	Dessie Shimber	Wereda 07	1F005	14	Small	3216	HF Cross	4 m	Female	Own stock
AA-Akaki Kaliti	Dessie Shimber	Wereda 07	1F005	14	Small	3215	HF Cross	1 yr	Female	Own stock
AA-Akaki Kaliti	Dessie Shimber	Wereda 07	1F005	14	Small	3214	HF Cross	1.6 yrs	Female	Own stock
AA-Akaki Kaliti	Dessie Shimber	Wereda 07	1F005	14	Small	3213	HF Cross	1.3 yrs	Female	Own stock
AA-Akaki Kaliti	Dessie Shimber	Wereda 07	1F005	14	Small	3205	HF Cross	5 yrs	Female	Own stock	2	L, P
AA-Akaki Kaliti	Dessie Shimber	Wereda 07	1F005	14	Small	3204	HF Cross	6.5 yrs	Female	Own stock	3	L, P
AA-Akaki Kaliti	Dessie Shimber	Wereda 07	1F005	14	Small	3210	HF Cross	2.8 yrs	Female	Own stock	1	L
AA-Akaki Kaliti	Dessie Shimber	Wereda 07	1F005	14	Small	3202	HF Cross	7 yrs	Female	Own stock	4	L
AA-Akaki Kaliti	Dessie Shimber	Wereda 07	1F005	14	Small	3206	HF Cross	7 yrs	Female	Own stock	4	L
AA-Akaki Kaliti	Dessie Shimber	Wereda 07	1F005	14	Small	3209	HF Cross	4 yrs	Female	Own stock	2	L
AA-Akaki Kaliti	Dessie Shimber	Wereda 07	1F005	14	Small	3207	HF Cross	5 yrs	Female	Own stock	2	L
AA-Akaki Kaliti	Sareti (Debebe)	Wereda 07	1F006	59	Large	1054	HF Cross	6 yrs	Female	Own stock	4	L	AI
AA-Akaki Kaliti	Sareti (Debebe)	Wereda 07	1F006	59	Large	1081	HF Cross	6.5 yrs	Female	Own stock	4	L	AI
AA-Akaki Kaliti	Sareti (Debebe)	Wereda 07	1F006	59	Large	1049	HF Cross	7 yrs	Female	Own stock	4	L	AI
AA-Akaki Kaliti	Sareti (Debebe)	Wereda 07	1F006	59	Large	1109	HF Cross	5 yrs	Female	Own stock	2	L	AI
AA-Akaki Kaliti	Sareti (Debebe)	Wereda 07	1F006	59	Large	1087	HF Cross	5.5 yrs	Female	Own stock	3	L	AI
AA-Akaki Kaliti	Sareti (Debebe)	Wereda 07	1F006	59	Large	1078	HF Cross	7.5 yrs	Female	Own stock	4	PR	AI
AA-Akaki Kaliti	Sareti (Debebe)	Wereda 07	1F006	59	Large	1100	HF Cross	5.5 yrs	Female	Own stock	4	L	AI
AA-Akaki Kaliti	Sareti (Debebe)	Wereda 07	1F006	59	Large	1126	HF Cross	3.5 yrs	Female	Own stock	2	L	AI
AA-Akaki Kaliti	Sareti (Debebe)	Wereda 07	1F006	59	Large	1086	HF Cross	6 yrs	Female	Own stock	3	L	AI
AA-Akaki Kaliti	Sareti (Debebe)	Wereda 07	1F006	59	Large	1070	HF Cross	7 yrs	Female	Own stock	4	L	AI
AA-Akaki Kaliti	Sareti (Debebe)	Wereda 07	1F006	59	Large	1133	HF Cross		Female	Own stock	4	NPR	AI	Ab, RB
AA-Akaki Kaliti	Sareti (Debebe)	Wereda 07	1F006	59	Large	1047	HF Cross	8.5 yrs	Female	Own stock	3	L	AI
AA-Akaki Kaliti	Sareti (Debebe)	Wereda 07	1F006	59	Large	1144	HF Cross	2.5 yrs	Female	Own stock	1	L	AI
AA-Akaki Kaliti	Sareti (Debebe)	Wereda 07	1F006	59	Large	1147	HF Cross	3 yrs	Female	Own stock	1	L	AI
AA-Akaki Kaliti	Sareti (Debebe)	Wereda 07	1F006	59	Large	1175	HF Cross		Female	Own stock			AI
AA-Akaki Kaliti	Sareti (Debebe)	Wereda 07	1F006	59	Large	1135	HF Cross	3.5 yrs	Female	Own stock	2	PR	AI
AA-Akaki Kaliti	Sareti (Debebe)	Wereda 07	1F006	59	Large	1102	HF Cross	6 yrs	Female	Own stock	3	PR	B
AA-Akaki Kaliti	Sareti (Debebe)	Wereda 07	1F006	59	Large	1052	HF Cross	6 yrs	Female	Own stock	4	PR	B
AA-Akaki Kaliti	Sareti (Debebe)	Wereda 07	1F006	59	Large	1130	HF Cross	4 yrs	Female	Own stock	1	PR	AI
AA-Akaki Kaliti	Sareti (Debebe)	Wereda 07	1F006	59	Large	1129	HF Cross	4 yrs	Female	Own stock	1	PR	AI
AA-Akaki Kaliti	Sareti (Debebe)	Wereda 07	1F006	59	Large	1116	HF Cross	3.5 yrs	Female	Own stock	2	PR, L	B
AA-Akaki Kaliti	Sareti (Debebe)	Wereda 07	1F006	59	Large	1092	HF Cross	5.5 yrs	Female	Own stock	3	PR	AI
AA-Akaki Kaliti	Sareti (Debebe)	Wereda 07	1F006	59	Large	1043	HF Cross	8 yrs	Female	Own stock	4	PR	B
AA-Akaki Kaliti	Sareti (Debebe)	Wereda 07	1F006	59	Large	1101	HF Cross	6.5 yrs	Female	Own stock	2	PR	B
AA-Akaki Kaliti	Sareti (Debebe)	Wereda 07	1F006	59	Large	1091	HF Cross	6.5 yrs	Female	Own stock	4	PR	B
AA-Akaki Kaliti	Sareti (Debebe)	Wereda 07	1F006	59	Large	1132	HF Cross	3.5	Female	Own stock	1	PR	B
AA-Akaki Kaliti	Sareti (Debebe)	Wereda 07	1F006	59	Large	1048	HF Cross	8.25 yrs	Female	Own stock	4	PR	AI
AA-Akaki Kaliti	Sareti (Debebe)	Wereda 07	1F006	59	Large	1153	HF Cross	3 yrs	Female	Own stock	1	PR	B
AA-Akaki Kaliti	Sareti (Debebe)	Wereda 07	1F006	59	Large	1150	HF Cross	3 yrs	Female	Own stock	1	PR	B
AA-Akaki Kaliti	Sareti (Debebe)	Wereda 07	1F006	59	Large	1096	HF Cross	5 yrs	Female	Own stock	3	PR, L	B
AA-Akaki Kaliti	Sareti (Debebe)	Wereda 07	1F006	59	Large	1128	HF Cross	3.5 yrs	Female	Own stock	1	PR, L	AI	Ab
AA-Akaki Kaliti	Sareti (Debebe)	Wereda 07	1F006	59	Large	1145	HF Cross	2.5 yrs	Female	Own stock		PR	AI
AA-Akaki Kaliti	Sareti (Debebe)	Wereda 07	1F006	59	Large	1090	HF Cross	6.5 yrs	Female	Own stock	4	L	AI
AA-Akaki Kaliti	Sareti (Debebe)	Wereda 07	1F006	59	Large	1106	HF Cross	4 yrs	Female	Own stock	2	PR, L	AI
AA-Akaki Kaliti	Sareti (Debebe)	Wereda 07	1F006	59	Large	1143	HF Cross	2.5 yrs	Female	Own stock		PR	B	Rb
AA-Akaki Kaliti	Sareti (Debebe)	Wereda 07	1F006	59	Large	1168	HF Cross	1 yr	Female	Own stock
AA-Akaki Kaliti	Sareti (Debebe)	Wereda 07	1F006	59	Large	1155	HF Cross	1 yr	Female	Own stock
AA-Akaki Kaliti	Sareti (Debebe)	Wereda 07	1F006	59	Large	1098	HF Cross	5 yrs	Female	Own stock	3	PR	B
AA-Akaki Kaliti	Sareti (Debebe)	Wereda 07	1F006	59	Large	1142	HF Cross	1.5 yrs	Female	Own stock
AA-Akaki Kaliti	Sareti (Debebe)	Wereda 07	1F006	59	Large	1170	HF Cross	1 yr	Female	Own stock
AA-Akaki Kaliti	Sareti (Debebe)	Wereda 07	1F006	59	Large	1151	HF Cross		Female	Own stock
AA-Akaki Kaliti	Sareti (Debebe)	Wereda 07	1F006	59	Large	D01	HF Cross		Male	Own stock
AA-Akaki Kaliti	Mebratu G/Medhin		1F007	15	Small	7308	HF Cross	1.5 yrs	Female	Own stock			AI
AA-Akaki Kaliti	Mebratu G/Medhin		1F007	15	Small	7306	HF Cross	1.9 yrs	Female	Own stock			AI
AA-Akaki Kaliti	Mebratu G/Medhin		1F007	15	Small	7303	HF Cross	4 yrs	Female	Own stock	1	L	AI
AA-Akaki Kaliti	Mebratu G/Medhin		1F007	15	Small	7299	HF Cross	6 yrs	Female	Own stock	2	L	AI
AA-Akaki Kaliti	Mebratu G/Medhin		1F007	15	Small	7298	HF Cross	9 yrs	Female	Own stock	5	L	AI	Ab
AA-Akaki Kaliti	Mebratu G/Medhin		1F007	15	Small	7300	HF Cross	7 yrs	Female	Own stock	3	PR	AI
AA-Akaki Kaliti	Mebratu G/Medhin		1F007	15	Small	7301	HF Cross	8 yrs	Female	Own stock	4	PR	AI
AA-Akaki Kaliti	Mebratu G/Medhin		1F007	15	Small	7302	HF Cross	5 yrs	Female	Own stock	2	L	AI
AA-Akaki Kaliti	Mebratu G/Medhin		1F007	15	Small	7307	HF Cross	2 yrs	Female	Own stock	1		AI	Ab
AA-Akaki Kaliti	Mebratu G/Medhin		1F007	15	Small	7310	HF Cross	7 yrs	Female	Own stock	2	L	AI	RB
AA-Akaki Kaliti	Mebratu G/Medhin		1F007	15	Small	7304	HF Cross	3.5 yrs	Female	Own stock	1	L	AI
AA-Akaki Kaliti	Almaz and Shewaye	Wereda 02	1F008	8	Small	3118	HF Cross	5 yrs	Female	Purchase	2	PR, L	AI
AA-Akaki Kaliti	Almaz and Shewaye	Wereda 02	1F008	8	Small	3121	HF Cross	2 yrs	Female	Own stock		PR, L	AI
AA-Akaki Kaliti	Almaz and Shewaye	Wereda 02	1F008	8	Small	3119	HF Cross	4 yrs	Female	Own stock	1	L	AI
AA-Akaki Kaliti	Almaz and Shewaye	Wereda 02	1F008	8	Small	3116	HF Cross	9 yrs	Female	Purchase	4	L	AI
AA-Akaki Kaliti	Almaz and Shewaye	Wereda 02	1F008	8	Small	3115	HF Cross	7 yrs	Female	Purchase	4	L	AI
AA-Akaki Kaliti	Almaz and Shewaye	Wereda 02	1F008	8	Small	3117	HF Cross	6 yrs	Female	Purchase	3	L	AI
AA-Akaki Kaliti	Almaz and Shewaye	Wereda 02	1F008	8	Small	3114	HF Cross	7 yrs	Female	Purchase	4	L	AI	Sb
AA-Akaki Kaliti	Almaz and Shewaye	Wereda 02	1F008	8	Small	3113	HF Cross	7 yrs	Female	Purchase	4	L	AI	Ab
AA-Akaki Kaliti	Mizan and Tekie	Wereda 02	1F009	8	Small	3079	HF Cross	7 yrs	Female	Purchase	5	L	AI
AA-Akaki Kaliti	Mizan and Tekie	Wereda 02	1F009	6	Small	3085	HF Cross	3 yrs	Female	Purchase	1	L	AI	Ab, RB
AA-Akaki Kaliti	Mizan and Tekie	Wereda 02	1F009	6	Small	3082	HF Cross	5 yrs	Female	Purchase	2	PR, L	AI
AA-Akaki Kaliti	Mizan and Tekie	Wereda 02	1F009	6	Small	3084	HF Cross	3 yrs	Female	Purchase	1	L	AI
AA-Akaki Kaliti	Mizan and Tekie	Wereda 02	1F009	6	Small	3086	HF Cross	2.5 yrs	Female	Own stock		PR	AI
AA-Akaki Kaliti	Kiflu and Zebiba	Wereda 02	1F010	7	Small	3093	HF Cross	6 yrs	Female	Purchase	3	PR	AI
AA-Akaki Kaliti	Kiflu and Zebiba	Wereda 02	1F010	7	Small	3095	HF Cross	5 yrs	Female	Own stock	2	L	AI
AA-Akaki Kaliti	Kiflu and Zebiba	Wereda 02	1F010	7	Small	3094	HF Cross	5 yrs	Female	Purchase	2	L	AI
AA-Akaki Kaliti	Kiflu and Zebiba	Wereda 02	1F010	7	Small	3098	HF Cross	2.7 yrs	Female	Purchase		PR	AI
AA-Akaki Kaliti	Kiflu and Zebiba	Wereda 02	1F010	7	Small	3097	HF Cross	3.5 yrs	Female	Purchase	1	NPR	AI
AA-Akaki Kaliti	Abeba Abate	Wereda 01	1F011	17	Small	3147	HF Cross	7 yrs	Female	Purchase	4	P	AI
AA-Akaki Kaliti	Abeba Abate	Wereda 01	1F011	17	Small	3145	HF Cross	7 yrs	Female	Own stock	4	L	AI	RFM
AA-Akaki Kaliti	Abeba Abate	Wereda 01	1F011	17	Small	3148	HF Cross	5.5 yrs	Female	Own stock	2	L	AI
AA-Akaki Kaliti	Abeba Abate	Wereda 01	1F011	17	Small	3146	HF Cross	6 yrs	Female	Purchase	3	L	AI
AA-Akaki Kaliti	Abeba Abate	Wereda 01	1F011	17	Small	3150	HF Cross	3.5 yrs	Female	Own stock	1	L	AI
AA-Akaki Kaliti	Abeba Abate	Wereda 01	1F011	17	Small	3149	HF Cross	4.5 yrs	Female	Own stock	2	L	AI
AA-Akaki Kaliti	Abeba Abate	Wereda 01	1F011	17	Small	3152A	HF Cross	3.5 yrs	Female	Own stock	1	L	AI
AA-Akaki Kaliti	Abeba Abate	Wereda 01	1F011	17	Small	3154	HF Cross	2 yrs	Female	Own stock		PR	AI
AA-Akaki Kaliti	Abeba Abate	Wereda 01	1F011	17	Small	3151B	HF Cross	2 yrs	Female	Own stock		PR	AI
AA-Akaki Kaliti	Abeba Abate	Wereda 01	1F011	17	Small	3153	HF Cross	2 yrs	Female	Own stock		PR	AI
AA-Akaki Kaliti	Abeba Abate	Wereda 01	1F011	17	Small	3155	HF Cross	2 yrs	Female	Own stock		PR	AI
AA-Akaki Kaliti	Selam Asfaw	Wereda 08	1F012	25	Small	3174	HF Cross	5 yrs	Female	Own stock	2	L	AI
AA-Akaki Kaliti	Selam Asfaw	Wereda 08	1F012	25	Small	3175	HF Cross	5 yrs	Female	Own stock	2	L	AI
AA-Akaki Kaliti	Selam Asfaw	Wereda 08	1F012	25	Small	3170	HF Cross	6 yrs	Female	Own stock	3	PR	AI
AA-Akaki Kaliti	Selam Asfaw	Wereda 08	1F012	25	Small	3176	HF Cross	4 yrs	Female	Own stock	2	L	AI
AA-Akaki Kaliti	Selam Asfaw	Wereda 08	1F012	25	Small	3177	HF Cross	4 yrs	Female	Own stock	2	L	AI
AA-Akaki Kaliti	Selam Asfaw	Wereda 08	1F012	25	Small	3179	HF Cross	3 yrs	Female	Own stock	1	L	AI
AA-Akaki Kaliti	Selam Asfaw	Wereda 08	1F012	25	Small	3180	HF Cross	2 yrs	Female	Own stock
AA-Akaki Kaliti	Selam Asfaw	Wereda 08	1F012	25	Small	3178	HF Cross	2 yrs	Female	Own stock				RB
AA-Akaki Kaliti	Selam Asfaw	Wereda 08	1F012	25	Small	3166	HF Cross	10 yrs	Female	Own stock	6	L	AI
AA-Akaki Kaliti	Selam Asfaw	Wereda 08	1F012	25	Small	3172	HF Cross	5 yrs	Female	Own stock	3	L	AI
AA-Akaki Kaliti	Selam Asfaw	Wereda 08	1F012	25	Small	3171	HF Cross	5 yrs	Female	Own stock	3	L	AI
AA-Akaki Kaliti	Selam Asfaw	Wereda 08	1F012	25	Small	3167	HF Cross	7. 5 yrs	Female	Own stock	5	L	AI
AA-Akaki Kaliti	Selam Asfaw	Wereda 08	1F012	25	Small	3168	HF Cross	7.5 yrs	Female	Own stock	5	PR	AI
AA-Akaki Kaliti	Selam Asfaw	Wereda 08	1F012	25	Small	3169	HF Cross	6 yrs	Female	Own stock	4	L	AI	Ab
AA-Akaki Kaliti	Alemu Tfera	Wereda 01	1F013	8	Small	A01	HF Cross	3.5 yrs	Female	Own stock	1	L	AI
AA-Akaki Kaliti	Alemu Tfera	Wereda 01	1F013	8	Small	A02	HF Cross	3.5 yrs	Female	Own stock	1	L	AI
AA-Akaki Kaliti	Alemu Tfera	Wereda 01	1F013	8	Small	A03	HF Cross	2.5 yrs	Female	Own stock	1	NPR	AI	Ab
AA-Akaki Kaliti	Alemu Tfera	Wereda 01	1F013	8	Small	A06	HF Cross	1.7 yrs	Male	Own stock	0
AA-Akaki Kaliti	Alemu Tfera	Wereda 01	1F013	8	Small	1413	HF Cross	5 yrs	Female	Own stock	2	L	AI	Ab
AA-Akaki Kaliti	Alemu Tfera	Wereda 01	1F013	8	Small	1410	HF Cross	13 yrs	Female	Own stock	6	L	AI
AA-Akaki Kaliti	Yosef Zewudie	Wereda 01	1F014	14	Small	7282	HF Cross	5.4 yrs	Female	Own stock	5	PR	AI
AA-Akaki Kaliti	Yosef Zewudie	Wereda 01	1F014	14	Small	7292	HF Cross	4.5 yrs	Female	Purchase	3	L	AI	RFM
AA-Akaki Kaliti	Yosef Zewudie	Wereda 01	1F014	14	Small	7287	HF Cross	3 yrs	Female	Own stock	2	L	AI
AA-Akaki Kaliti	Yosef Zewudie	Wereda 01	1F014	14	Small	7286	HF Cross	3 yrs	Female	Own stock	2	PR, L	AI
AA-Akaki Kaliti	Yosef Zewudie	Wereda 01	1F014	14	Small	7291	HF Cross	1.3 yrs	Female	Own stock	1	PR	AI
AA-Akaki Kaliti	Yosef Zewudie	Wereda 01	1F014	14	Small	7288	HF Cross	3.5 yrs	Female	Own stock	2	PR	AI
AA-Akaki Kaliti	Yosef Zewudie	Wereda 01	1F014	14	Small	7283	HF Cross	7 yrs	Female	Own stock	4	L	AI
AA-Akaki Kaliti	Yosef Zewudie	Wereda 01	1F014	14	Small	7289	HF Cross	3 yrs	Female	Own stock	1	PR	AI
AA-Akaki Kaliti	Yosef Zewudie	Wereda 01	1F014	14	Small	7293	HF Cross	1.4 yrs	Female	Own stock	1	PR	AI	RB
AA-Akaki Kaliti	Shiferaw Alemu	Wereda 01	1F015	8	Small	S01	HF Cross	6 yrs	Female	Own stock	4	PR, L	AI
AA-Akaki Kaliti	Shiferaw Alemu	Wereda 01	1F015	8	Small	S02	HF Cross	5 yrs	Female	Own stock	3	PR, L	AI	RB
AA-Akaki Kaliti	Shiferaw Alemu	Wereda 01	1F015	8	Small	S03	HF Cross	1.3 yrs	Female	Own stock	1	NPR	AI
AA-Akaki Kaliti	Shiferaw Alemu	Wereda 01	1F015	8	Small	S04	HF Cross	7 yrs	Female	Own stock	5	L	AI
AA-Akaki Kaliti	Shiferaw Alemu	Wereda 01	1F015	8	Small	S05	HF Cross	1.25 yrs	Female	Own stock	1	PR	AI
AA-Akaki Kaliti	Kebede Ali	Wereda 08	1F016	7	Small	K01	HF Cross	5.5 yrs	Female	Purchase	3	L	AI
AA-Akaki Kaliti	Kebede Ali	Wereda 09	1F016	7	Small	K02	HF Cross	4.5 yrs	Female	Own stock	2	L	AI
AA-Akaki Kaliti	Kebede Ali	Wereda 10	1F016	7	Small	K03	HF Cross	3 yrs	Female	Own stock	1	L	AI	Ab
AA-Akaki Kaliti	Kebede Ali	Wereda 11	1F016	7	Small	K04	HF Cross	5.5 yrs	Female	Own stock	3	PR, L	AI
AA-Akaki Kaliti	Kebede Ali	Wereda 12	1F016	7	Small	K05	HF Cross	1.4 yrs	Female	Own stock	0			Ab
AA-Nifas silk Lafo	Teshome Seifu	Wereda 12	1F017	13	Small	2397	HF Cross	2.5 yrs	Female	Own stock	1	L	AI
AA-Nifas silk Lafo	Teshome Seifu	Wereda 12	1F017	13	Small	2385	HF Cross	7 yrs	Female	Own stock	3	PR	AI
AA-Nifas silk Lafo	Teshome Seifu	Wereda 12	1F017	13	Small	2387	HF Cross	5 yrs	Female	Own stock	2	PR	AI
AA-Nifas silk Lafo	Teshome Seifu	Wereda 12	1F017	13	Small	2388	HF Cross	5 yrs	Female	Own stock	2	PR	AI
AA-Nifas silk Lafo	Teshome Seifu	Wereda 12	1F017	13	Small	2396	HF Cross	2.5 yrs	Female	Own stock	1	L	AI
AA-Nifas silk Lafo	Teshome Seifu	Wereda 12	1F017	13	Small	2395	HF Cross	3.5 yrs	Female	Own stock	1	PR	AI
AA-Nifas silk Lafo	Teshome Seifu	Wereda 12	1F017	13	Small	2386	HF Cross	6.5 yrs	Female	Own stock	3	PR	AI
AA-Nifas silk Lafo	Teshome Seifu	Wereda 12	1F017	13	Small	2390	HF Cross	7 yrs	Female	Own stock	3	PR	AI
AA-Nifas silk Lafo	Teshome Seifu	Wereda 12	1F017	13	Small	4347	HF Cross	1 yr	Male	Own stock			AI
AA-Nifas silk Lafo	Fuafuate	Wereda 12	1F018	12	Small	8401	HF Cross	1.5 yrs	Female	Own stock		NPR
AA-Nifas silk Lafo	Fuafuate	Wereda 12	1F018	12	Small	7347	HF Cross	1.5 yrs	Female	Purchase		NPR
AA-Nifas silk Lafo	Fuafuate	Wereda 12	1F018	12	Small	7346	HF Cross	1.6 yrs	Female	Purchase		NPR
AA-Nifas silk Lafo	Fuafuate	Wereda 12	1F018	12	Small	8399	HF Cross	2.5 yrs	Female	Own stock	1	L	AI
AA-Nifas silk Lafo	Fuafuate	Wereda 12	1F018	12	Small	8397	HF Cross	6 yrs	Female	Purchase	3	PR	AI
AA-Nifas silk Lafo	Fuafuate	Wereda 12	1F018	12	Small	8396	HF Cross	8 yrs	Female	Purchase	4	PR	AI
AA-Nifas silk Lafo	Fuafuate	Wereda 12	1F018	12	Small	8400	HF Cross	6 yrs	Female	Purchase	2	PR	AI
AA-Nifas silk Lafo	Fuafuate	Wereda 12	1F018	12	Small	6193	HF Cross	10 yrs	Female	Purchase	6	L	AI
AA-Nifas silk Lafo	Fuafuate	Wereda 12	1F018	12	Small	6196	HF Cross	9 yrs	Female	Purchase	5	L, PR	AI
AA-Nifas silk Lafo	Fuafuate	Wereda 12	1F018	12	Small	6205	HF Cross	6 yrs	Female	Purchase	2	L	AI	RB
AA-Nifas silk Lafo	Asmare Zinaye	Wereda 12	1F019	13	Small	8449	HF Cross	2 yrs	Female	Own stock		PR	AI
AA-Nifas silk Lafo	Asmare Zinaye	Wereda 12	1F019	13	Small	8454	HF Cross	2 yrs	Female	Own stock		PR	AI
AA-Nifas silk Lafo	Asmare Zinaye	Wereda 12	1F019	13	Small	8453	HF Cross	2 yrs	Female	Own stock			AI	RB
AA-Nifas silk Lafo	Asmare Zinaye	Wereda 12	1F019	13	Small	8452	HF Cross	2 yrs	Female	Own stock		PR	AI
AA-Nifas silk Lafo	Asmare Zinaye	Wereda 12	1F019	13	Small	8450	HF Cross	2 yrs	Female	Own stock		PR	AI
AA-Nifas silk Lafo	Asmare Zinaye	Wereda 12	1F019	13	Small	8446	HF Cross	4.5 yrs	Female	Purchase	2	PR	AI	RB
AA-Nifas silk Lafo	Asmare Zinaye	Wereda 12	1F019	13	Small	8447	HF Cross	5 yrs	Female	Purchase	3	L	AI
AA-Nifas silk Lafo	Asmare Zinaye	Wereda 12	1F019	13	Small	8448	HF Cross	2.5 yrs	Female	Own stock	1	L	AI	RB
AA-Nifas silk Lafo	Asmare Zinaye	Wereda 12	1F019	13	Small	8444	HF Cross	4 yrs	Female	Purchase	2	L	AI
AA-Nifas silk Lafo	Asmare Zinaye	Wereda 12	1F019	13	Small	8442	HF Cross	6.5 yrs	Female	Purchase	4	L	AI
AA-Nifas silk Lafo	Asmare Zinaye	Wereda 12	1F019	13	Small	8451	HF Cross	2.5 yrs	Female	Own stock	1	L	AI
AA-Nifas Silk Lafto	Gebaynesh Befikadu	Wereda 10	1F020	29	Medium	2362	HF Cross	6 yrs	Female	Own stock	3	L	AI
AA-Nifas Silk Lafto	Gebaynesh Befikadu	Wereda 10	1F020	29	Medium	2359	HF Cross	7 yrs	Female	Own stock	4	L	AI
AA-Nifas Silk Lafto	Gebaynesh Befikadu	Wereda 10	1F020	29	Medium	2365	HF Cross	6 yrs	Female	Own stock	3	L	AI	RB
AA-Nifas Silk Lafto	Gebaynesh Befikadu	Wereda 10	1F020	29	Medium	2367	HF Cross	6 yrs	Female	Own stock	3	L	AI
AA-Nifas Silk Lafto	Gebaynesh Befikadu	Wereda 10	1F020	29	Medium	2370	HF Cross	4 yrs	Female	Own stock	2	L	AI
AA-Nifas Silk Lafto	Gebaynesh Befikadu	Wereda 10	1F020	29	Medium	2376	HF Cross	3 yrs	Female	Own stock	1	L	AI
AA-Nifas Silk Lafto	Gebaynesh Befikadu	Wereda 10	1F020	29	Medium	2364	HF Cross	6 yrs	Female	Own stock	3	PR, L	AI
AA-Nifas Silk Lafto	Gebaynesh Befikadu	Wereda 10	1F020	29	Medium	2352	HF Cross	8 yrs	Female	Own stock	5	L	AI
AA-Nifas Silk Lafto	Gebaynesh Befikadu	Wereda 10	1F020	29	Medium	2363	HF Cross	7 yrs	Female	Own stock	4	L	AI	Ab
AA-Nifas Silk Lafto	Gebaynesh Befikadu	Wereda 10	1F020	29	Medium	2368	HF Cross	5 yrs	Female	Own stock	3	L	AI	Ab
AA-Nifas Silk Lafto	Gebaynesh Befikadu	Wereda 10	1F020	29	Medium	2372	HF Cross	4 yrs	Female	Own stock	2	L	AI
AA-Nifas Silk Lafto	Gebaynesh Befikadu	Wereda 10	1F020	29	Medium	2373	HF Cross	3 yrs	Female	Own stock	1	L	AI
AA-Nifas Silk Lafto	Gebaynesh Befikadu	Wereda 10	1F020	29	Medium	2358	HF Cross	7 yrs	Female	Own stock	4	PR	AI
AA-Nifas Silk Lafto	Gebaynesh Befikadu	Wereda 10	1F020	29	Medium	2360	HF Cross	7 yrs	Female	Own stock	4	PR	AI
AA-Nifas Silk Lafto	Gebaynesh Befikadu	Wereda 10	1F020	29	Medium	2366	HF Cross	6 yrs	Female	Own stock	3	PR	AI
AA-Nifas Silk Lafto	Gebaynesh Befikadu	Wereda 10	1F020	29	Medium	2377	HF Cross	3 yrs	Female	Own stock	1	PR	AI
AA-Nifas Silk Lafto	Gebaynesh Befikadu	Wereda 10	1F020	29	Medium	2375	HF Cross	2 yrs	Female	Own stock			AI
AA-Nifas Silk Lafto	Gebaynesh Befikadu	Wereda 10	1F020	29	Medium	2351	HF Cross	12 yrs	Female	Own stock	9		AI	RB
AA-Nifas Silk Lafto	Gebaynesh Befikadu	Wereda 10	1F020	29	Medium	2378	HF Cross	1.5 yrs	Female	Own stock	1	PR	AI
AA-Nifas Silk Lafto	Gebaynesh Befikadu	Wereda 10	1F020	29	Medium	2357	HF Cross	6 yrs	Female	Own stock	3		AI	AB
AA-Nifas Silk Lafto	Gebaynesh Befikadu	Wereda 10	1F020	29	Medium	2381	HF Cross	1 yrs	Female	Own stock	1	PR	AI
AA-Nifas Silk Lafto	Gebaynesh Befikadu	Wereda 10	1F020	29	Medium	2379	HF Cross	1 yrs	Female	Own stock	1	PR	AI
AA-Nifas Silk Lafto	Gebaynesh Befikadu	Wereda 10	1F020	29	Medium	2380	HF Cross	1 yrs	Female	Own stock	1	PR	AI
AA-Nifas Silk Lafto	Gudeta Baye	Wereda 10	1F021	29	Medium	2314A	HF Cross	2 yrs	Female	Own stock	1	PR	AI
AA-Nifas Silk Lafto	Gudeta Baye	Wereda 10	1F021	29	Medium	2308	HF Cross	6 yrs	Female	Own stock	3	L	AI
AA-Nifas Silk Lafto	Gudeta Baye	Wereda 10	1F021	29	Medium	2298	HF Cross	9 yrs	Female	Own stock	5	L	AI
AA-Nifas Silk Lafto	Gudeta Baye	Wereda 10	1F021	29	Medium	2306	HF Cross	5.5 yrs	Female	Own stock	3	L	AI
AA-Nifas Silk Lafto	Gudeta Baye	Wereda 10	1F021	29	Medium	2302	HF Cross	7 yrs	Female	Own stock	4	L	AI
AA-Nifas Silk Lafto	Gudeta Baye	Wereda 10	1F021	29	Medium	2307	HF Cross	5 yrs	Female	Own stock	3	PR	AI
AA-Nifas Silk Lafto	Gudeta Baye	Wereda 10	1F021	29	Medium	2309	HF Cross	3 yrs	Female	Own stock	1	L	AI
AA-Nifas Silk Lafto	Gudeta Baye	Wereda 10	1F021	29	Medium	2313	HF Cross	3 yrs	Female	Own stock	1	L	AI
AA-Nifas Silk Lafto	Gudeta Baye	Wereda 10	1F021	29	Medium	2315	HF Cross	2 yrs	Female	Own stock	1	PR	AI
AA-Nifas Silk Lafto	Gudeta Baye	Wereda 10	1F021	29	Medium	2293	HF Cross	7 yrs	Female	Own stock	6	L	AI
AA-Nifas Silk Lafto	Gudeta Baye	Wereda 10	1F021	29	Medium	2301	HF Cross	7 yrs	Female	Own stock	4	L	AI
AA-Nifas Silk Lafto	Gudeta Baye	Wereda 10	1F021	29	Medium	2314B	HF Cross	2 yrs	Female	Own stock	1	L	AI
AA-Nifas Silk Lafto	Gudeta Baye	Wereda 10	1F021	29	Medium	2303	HF Cross	9 yrs	Female	Own stock	5	L	AI
AA-Nifas Silk Lafto	Gudeta Baye	Wereda 10	1F021	29	Medium	2310	HF Cross	3.5 yrs	Female	Own stock	1	PR, L	AI
AA-Nifas Silk Lafto	Gudeta Baye	Wereda 10	1F021	29	Medium	2316	HF Cross	2.2 yrs	Female	Own stock	4	PR	AI
AA-Nifas Silk Lafto	Gudeta Baye	Wereda 10	1F021	29	Medium	2297	HF Cross	7 yrs	Female	Own stock	4	NPR	AI
AA-Nifas Silk Lafto	Gudeta Baye	Wereda 10	1F021	29	Medium	G01	HF Cross	4 yrs	Female	Purchase		NPR	AI
AA-Nifas Silk Lafto	Gudeta Baye	Wereda 10	1F021	29	Medium	2305	HF Cross	6 yrs	Female	Own stock	3		AI
AA-Nifas Silk Lafto	Asfaw Shibeshi	Wereda 10	1F022	18	Samall	2346	HF Cross	3 yrs	Female	Own stock	1	L	AI
AA-Nifas Silk Lafto	Asfaw Shibeshi	Wereda 10	1F022	18	Samall	3442	HF Cross	2 yrs	Female	Own stock	1	PR	AI
AA-Nifas Silk Lafto	Asfaw Shibeshi	Wereda 10	1F022	18	Samall	2348	HF Cross	2 yrs	Female	Own stock	1	PR	AI
AA-Nifas Silk Lafto	Asfaw Shibeshi	Wereda 10	1F022	18	Samall	2346	HF Cross	2 yrs	Female	Own stock	1	PR	AI
AA-Nifas Silk Lafto	Asfaw Shibeshi	Wereda 10	1F022	18	Samall	3444	HF Cross	1.3 yrs	Female	Own stock		NPR	AI
AA-Nifas Silk Lafto	Asfaw Shibeshi	Wereda 10	1F022	18	Samall	2337	HF Cross	6 yrs	Female	Own stock	3	PR, L	AI
AA-Nifas Silk Lafto	Asfaw Shibeshi	Wereda 10	1F022	18	Samall	2336	HF Cross	7 yrs	Female	Own stock	4	L	AI
AA-Nifas Silk Lafto	Asfaw Shibeshi	Wereda 10	1F022	18	Samall	2332	HF Cross	6 yrs	Female	Own stock	3	L	AI
AA-Nifas Silk Lafto	Asfaw Shibeshi	Wereda 10	1F022	18	Samall	2345	HF Cross	3 yrs	Female	Own stock	1	L	AI
AA-Nifas Silk Lafto	Asfaw Shibeshi	Wereda 10	1F022	18	Samall	2343	HF Cross	4 yrs	Female	Own stock	2	PR,L	AI
AA-Nifas Silk Lafto	Asfaw Shibeshi	Wereda 10	1F022	18	Samall	2333	HF Cross	5.5 yrs	Female	Own stock	3	PR, L	AI
AA-Nifas Silk Lafto	Asfaw Shibeshi	Wereda 10	1F022	18	Samall	2342	HF Cross	3 yrs	Female	Own stock	1	L	AI	RB
AA-Nifas Silk Lafto	Asfaw Shibeshi	Wereda 10	1F022	18	Samall	2325	HF Cross	7 yrs	Female	Own stock	4	L	AI
AA-Nifas Silk Lafto	Asfaw Shibeshi	Wereda 10	1F022	18	Samall	2338	HF Cross	6 yrs	Female	Own stock	3	L	AI
AA-Nifas Silk Lafto	Asfaw Shibeshi	Wereda 10	1F022	18	Samall	2326	HF Cross	7 yrs	Female	Own stock	4	PR	AI
AA-Nifas Silk Lafto	Abrehet Mihretab	Wereda 04	1F023	49	Medium	A01	HF Cross	15 yrs	Female	Own stock	7	L	B
AA-Nifas Silk Lafto	Abrehet Mihretab	Wereda 04	1F023	49	Medium	A02	HF Cross	5.5 yrs	Female	Own stock	3	L	B
AA-Nifas Silk Lafto	Abrehet Mihretab	Wereda 04	1F023	49	Medium	A03	HF Cross	4.5 yrs	Female	Own stock	2	L	B
AA-Nifas Silk Lafto	Abrehet Mihretab	Wereda 04	1F023	49	Medium	A04	HF Cross	5 yrs	Female	Own stock	3	L	B
AA-Nifas Silk Lafto	Abrehet Mihretab	Wereda 04	1F023	49	Medium	A05	HF Cross	17 yrs	Female	Own stock	7	NPR	B
AA-Nifas Silk Lafto	Abrehet Mihretab	Wereda 04	1F023	49	Medium	A06	HF Cross	12 yrs	Female	Own stock	4	L	B
AA-Nifas Silk Lafto	Abrehet Mihretab	Wereda 04	1F023	49	Medium	A07	HF Cross	6 yrs	Female	Own stock	3	L	B
AA-Nifas Silk Lafto	Abrehet Mihretab	Wereda 04	1F023	49	Medium	A08	HF Cross	3 yrs	Female	Own stock	1	L	B
AA-Nifas Silk Lafto	Abrehet Mihretab	Wereda 04	1F023	49	Medium	A09	HF Cross	5 yrs	Female	Own stock	3	L	B
AA-Nifas Silk Lafto	Abrehet Mihretab	Wereda 04	1F023	49	Medium	A10	HF Cross	4.5 yrs	Female	Own stock	2	L	B
AA-Nifas Silk Lafto	Abrehet Mihretab	Wereda 04	1F023	49	Medium	A11	HF Cross	12 yrs	Female	Own stock	6	L	B	RB
AA-Nifas Silk Lafto	Abrehet Mihretab	Wereda 04	1F023	49	Medium	A12	HF Cross	2 yrs	Female	Own stock	1	L	B
AA-Nifas Silk Lafto	Abrehet Mihretab	Wereda 04	1F023	49	Medium	A13	HF Cross	2 yrs	Female	Own stock	1	L	B
AA-Nifas Silk Lafto	Abrehet Mihretab	Wereda 04	1F023	49	Medium	A14	HF Cross	2 yrs	Female	Own stock	1	L	B
AA-Nifas Silk Lafto	Abrehet Mihretab	Wereda 04	1F023	49	Medium	A15	HF Cross	12 yrs	Female	Own stock	5	PR	AI
AA-Nifas Silk Lafto	Abrehet Mihretab	Wereda 04	1F023	49	Medium	A16	HF Cross	2.5 yrs	Female	Own stock	1	L	B
AA-Nifas Silk Lafto	Abrehet Mihretab	Wereda 04	1F023	49	Medium	A17	HF Cross	4.5 yrs	Female	Own stock	2	L	B
AA-Nifas Silk Lafto	Abrehet Mihretab	Wereda 04	1F023	49	Medium	A18	HF Cross	1 yr	Female	Own stock	1
AA-Nifas Silk Lafto	Abrehet Mihretab	Wereda 04	1F023	49	Medium	A19	HF Cross	1 yr	Female	Own stock
AA-Nifas Silk Lafto	Abrehet Mihretab	Wereda 04	1F023	49	Medium	A22	HF Cross	2 yrs	Female	Own stock	1	L	B
AA-Nifas Silk Lafto	Abrehet Mihretab	Wereda 04	1F023	49	Medium	A23	HF Cross	4 yrs	Male	Own stock
AA-Nifas Silk Lafto	Abrehet Mihretab	Wereda 04	1F023	49	Medium	A24	HF Cross	1.5 yrs	Female	Own stock
AA-Nifas Silk Lafto	Abrehet Mihretab	Wereda 04	1F023	49	Medium	A27	HF Cross	2 yrs	Male	Own stock
AA-Nifas Silk Lafto	Abrehet Mihretab	Wereda 04	1F023	49	Medium	A25	HF Cross	2 yrs	Female	Own stock		PR	B
AA-Nifas Silk Lafto	Abrehet Mihretab	Wereda 04	1F023	49	Medium	A29	HF Cross	1.5 yrs	Female	Own stock
AA-Nifas Silk Lafto	Abrehet Mihretab	Wereda 04	1F023	49	Medium	A30	HF Cross	12 yrs	Female	Own stock	6	NPR
AA-Nifas Silk Lafto	Abrehet Mihretab	Wereda 04	1F023	49	Medium	A31	HF Cross	4.5 yrs	Female	Own stock	2	L	AI
AA-Nifas Silk Lafto	Abrehet Mihretab	Wereda 04	1F023	49	Medium	A32	HF Cross	6.5 yrs	Female	Own stock	3	PR	B
AA-Nifas Silk Lafto	Abrehet Mihretab	Wereda 04	1F023	49	Medium	A33	HF Cross	7 yrs	Female	Own stock	4	L	AI	RB
AA-Nifas Silk Lafto	Abrehet Mihretab	Wereda 04	1F023	49	Medium	A34	HF Cross	5 yrs	Female	Own stock	3	L	B
AA-Nifas Silk Lafto	Abrehet Mihretab	Wereda 04	1F023	49	Medium	A35	HF Cross	4 yrs	Female	Own stock	2	L	B
AA-Nifas Silk Lafto	Abrehet Mihretab	Wereda 04	1F023	49	Medium	A36	HF Cross	4 yrs	Female	Own stock	1	PR	AI
AA-Nifas Silk Lafto	Abrehet Mihretab	Wereda 04	1F023	49	Medium	A37	HF Cross	11 yrs	Female	Own stock	5	NPR	B
AA-Nifas Silk Lafto	Abrehet Mihretab	Wereda 04	1F023	49	Medium	A38	HF Cross	4 yrs	Female	Own stock	2	PR, L	B
AA-Nifas Silk Lafto	Abrehet Mihretab	Wereda 04	1F023	49	Medium	A39	HF Cross	5 yrs	Female	Own stock	3	PR	B
AA-Nifas Silk Lafto	Abrehet Mihretab	Wereda 04	1F023	49	Medium	A40	HF Cross	4.5 yrs	Female	Own stock	2	L	B
AA-Nifas Silk Lafto	Abrehet Mihretab	Wereda 04	1F023	49	Medium	A41	HF Cross	7 yrs	Female	Own stock	4	L	B
AA-Nifas Silk Lafto	Abrehet Mihretab	Wereda 04	1F023	49	Medium	A42	HF Cross	3.5 yrs	Female	Own stock	2	L	B
AA-Nifas Silk Lafto	Abrehet Mihretab	Wereda 04	1F023	49	Medium	A43	HF Cross	7 yrs	Female	Own stock	4	L	B
AA-Nifas Silk Lafto	Biniyam and Gonders	Wereda 12	1F024	13	Small	4765	HF Cross	4 yrs	Female	purchase	2	L	AI
AA-Nifas Silk Lafto	Biniyam and Gonders	Wereda 12	1F024	13	Small	4762	HF Cross	4.5 yrs	Female	purchase	2	L	AI
AA-Nifas Silk Lafto	Biniyam and Gonders	Wereda 12	1F024	13	Small	4763	HF Cross	5 yrs	Female	purchase	2	L	AI
AA-Nifas Silk Lafto	Biniyam and Gonders	Wereda 12	1F024	13	Small	4764	HF Cross	5 yrs	Female	purchase	2	L	AI
AA-Nifas Silk Lafto	Biniyam and Gonders	Wereda 12	1F024	13	Small	4770	HF Cross	1.5 yrs	Female	Own stock			AI
AA-Nifas Silk Lafto	Biniyam and Gonders	Wereda 12	1F024	13	Small	4767	HF Cross	2 yrs	Female	Own stock		PR	AI
AA-Nifas Silk Lafto	Biniyam and Gonders	Wereda 12	1F024	13	Small	4768	HF Cross	2 yrs	Female	purchase		PR	AI
AA-Nifas Silk Lafto	Biniyam and Gonders	Wereda 12	1F024	13	Small	4766	HF Cross	2.5 yrs	Female	purchase			AI
AA-Nifas Silk Lafto	Guzo	Wereda 12	1F025	19	Small	8497	HF Cross	8 yrs	Female	purchase	5	L	AI	Ab
AA-Nifas Silk Lafto	Guzo	Wereda 12	1F025	19	Small	8495	HF Cross	2.5 yrs	Female	purchase	1	L	AI
AA-Nifas Silk Lafto	Guzo	Wereda 12	1F025	19	Small	4791	HF Cross	3 yrs	Female	purchase	1	L	AI
AA-Nifas Silk Lafto	Guzo	Wereda 12	1F025	19	Small	8498	HF Cross	4 yrs	Female	purchase	2	L	AI
AA-Nifas Silk Lafto	Guzo	Wereda 12	1F025	19	Small	8487	HF Cross	5 yrs	Female	purchase	3	L	AI
AA-Nifas Silk Lafto	Guzo	Wereda 12	1F025	19	Small	8489	HF Cross	4.5 yrs	Female	purchase	3	L	AI	RB
AA-Nifas Silk Lafto	Guzo	Wereda 12	1F025	19	Small	8486	HF Cross	8 yrs	Female	purchase	5	PR	AI
AA-Nifas Silk Lafto	Guzo	Wereda 12	1F025	19	Small	8500	HF Cross	5 yrs	Female	purchase	3	L	AI
AA-Nifas Silk Lafto	Guzo	Wereda 12	1F025	19	Small	8496	HF Cross	1.9 yrs	Female	Own stock	1	PR	AI
AA-Nifas Silk Lafto	Guzo	Wereda 12	1F025	19	Small	8494	HF Cross	2.5 yrs	Female	Own stock	1	L	AI
AA-Nifas Silk Lafto	Guzo	Wereda 12	1F025	19	Small	8493	HF Cross	2.6 yrs	Female	Own stock	1	L	AI
AA-Nifas Silk Lafto	Zinabuna Alganesh	Wereda 02	1F026	8	Samall	7	HF Cross	1.3 yrs	Female	Own stock	0	NPR
AA-Nifas Silk Lafto	Zinabuna Alganesh	Wereda 02	1F026	8	Samall	8	HF Cross	Unknown	Female	Purchase	Unknown	PR	B
AA-Nifas Silk Lafto	Zinabuna Alganesh	Wereda 02	1F026	8	Samall	1	HF Cross	Unknown	Female	Purchase	Unknown	L	B
AA-Nifas Silk Lafto	Zinabuna Alganesh	Wereda 02	1F026	8	Samall	4	HF Cross	2.3 yrs	Female	Own stock	1	L	B
AA-Nifas Silk Lafto	Zinabuna Alganesh	Wereda 02	1F026	8	Samall	2	HF Cross	Unknown	Female	Purchase	Unknown	L	B
AA-Nifas Silk Lafto	Zinabuna Alganesh	Wereda 02	1F026	8	Samall	3	HF Cross	Unknown	Female	Purchase	Unknown	L	B
AA-Nifas Silk Lafto	Zinabuna Alganesh	Wereda 02	1F026	8	Samall	5	HF Cross	2.3 yrs	Female	Own stock	1	PR	B
AA-Nifas Silk Lafto	Zinabuna Alganesh	Wereda 02	1F026	8	Samall	6	HF Cross	1.11 yrs	Female	Own stock	1	PR	B
AA-Nifas Silk Lafto	Abebayehu Elias ena	Wereda 02	1F027	12	Samall	6	HF Cross	6.5 yrs	Female	Purchase	Unknown	PR
AA-Nifas Silk Lafto	Abebayehu Elias ena	Wereda 02	1F027	12	Samall	4	HF Cross	5.5 yrs	Female	Purchase	Unknown	PR, L	AI
AA-Nifas Silk Lafto	Abebayehu Elias ena	Wereda 02	1F027	12	Samall	8	HF Cross	7 yrs	Female	Purchase	Unknown	PR, L	AI
AA-Nifas Silk Lafto	Abebayehu Elias ena	Wereda 02	1F027	12	Samall	2	HF Cross	8 yrs	Female	Purchase	Unknown	L
AA-Nifas Silk Lafto	Abebayehu Elias ena	Wereda 02	1F027	12	Samall	1	HF Cross	6.5 yrs	Female	Purchase	Unknown	L
AA-Nifas Silk Lafto	Abebayehu Elias ena	Wereda 02	1F027	12	Samall	3	HF Cross	5 yrs	Female	Purchase	Unknown	PR, L	AI
AA-Nifas Silk Lafto	Abebayehu Elias ena	Wereda 02	1F027	12	Samall	12	HF Cross	8 yrs	Female	Purchase	Unknown	PR, L	AI
AA-Nifas Silk Lafto	Abebayehu Elias ena	Wereda 02	1F027	12	Samall	5	HF Cross	6.5 ys	Female	Purchase	Unknown	L	AI
AA-Nifas Silk Lafto	Gezahegn Mitiku	Wereda 02	1F028	19	Samall	2	HF Cross		Male	Purchase
AA-Nifas Silk Lafto	Gezahegn Mitiku	Wereda 02	1F028	19	Samall	3	HF Cross	7 yrs	Female	Purchase	4	L	B
AA-Nifas Silk Lafto	Gezahegn Mitiku	Wereda 02	1F028	19	Samall	8	HF Cross	8 yrs	Female	Purchase	4	L	B
AA-Nifas Silk Lafto	Gezahegn Mitiku	Wereda 02	1F028	19	Samall	6	HF Cross	6 yrs	Female	Purchase	3	L	B
AA-Nifas Silk Lafto	Gezahegn Mitiku	Wereda 02	1F028	19	Samall	12	HF Cross	5 yrs	Female	Purchase	2	L	B
AA-Nifas Silk Lafto	Gezahegn Mitiku	Wereda 02	1F028	19	Samall	7	HF Cross	5.5 yrs	Female	Purchase	3	L	B
AA-Nifas Silk Lafto	Gezahegn Mitiku	Wereda 02	1F028	19	Samall	10	HF Cross	2.5 yrs	Female	Purchase		NPR
AA-Nifas Silk Lafto	Gezahegn Mitiku	Wereda 02	1F028	19	Samall	11	HF Cross	3 yrs	Female	Purchase	1	L	B
AA-Nifas Silk Lafto	Gezahegn Mitiku	Wereda 02	1F028	19	Samall	5	HF Cross	6 yrs	Female	Purchase	3	PR	B
AA-Nifas Silk Lafto	Gezahegn Mitiku	Wereda 02	1F028	19	Samall	1	HF Cross	4 yrs	Female	Purchase	2	PR	B
AA-Nifas Silk Lafto	Gezahegn Mitiku	Wereda 02	1F028	19	Samall	4	HF Cross	3.5 yrs	Female	Purchase	2	PR	B
AA-Nifas Silk Lafto	Gezahegn Mitiku	Wereda 02	1F028	19	Samall	15	HF Cross	2.5 yrs	Female	Purchase	1	PR	B
AA-Nifas Silk Lafto	Raiy	Wereda 02	1F029	17	Samall	2066	HF Cross	8 yrs	Female	Purchase	3	L	AI
AA-Nifas Silk Lafto	Raiy	Wereda 02	1F029	17	Samall	2640	HF Cross	5 yrs	Female	Own stock	2	L	AI
AA-Nifas Silk Lafto	Raiy	Wereda 02	1F029	17	Samall	2061	HF Cross	8 yrs	Female	Purchase	3	L	AI
AA-Nifas Silk Lafto	Raiy	Wereda 02	1F029	17	Samall	2642	HF Cross	3.5 yrs	Female	Own stock	1	L	AI
AA-Nifas Silk Lafto	Raiy	Wereda 02	1F029	17	Samall	2644	HF Cross	3 yrs	Female	Own stock	1	L	AI
AA-Nifas Silk Lafto	Raiy	Wereda 02	1F029	17	Samall	2636	HF Cross	4 yrs	Female	Own stock	2	PR, L	AI
AA-Nifas Silk Lafto	Raiy	Wereda 02	1F029	17	Samall	2643	HF Cross	3.5 yrs	Female	Own stock	2	PR	AI
AA-Nifas Silk Lafto	Raiy	Wereda 02	1F029	17	Samall	2639	HF Cross	8 yrs	Female	Own stock	3	L	AI
AA-Nifas Silk Lafto	Raiy	Wereda 02	1F029	17	Samall	2638	HF Cross	10 yrs	Female	Own stock	5	PR, L	AI
AA-Nifas Silk Lafto	Raiy	Wereda 02	1F029	17	Samall	2641	HF Cross	6 yrs	Female	Own stock	3	L	AI
AA-Nifas Silk Lafto	Raiy	Wereda 02	1F029	17	Samall	2645	HF Cross	2 yrs	Female	Own stock	0	PR	AI
AA-Nifas Silk Lafto	Feleke W/Senbet	Wereda 11	1F031	27	Medium	14	HF Cross	8 yrs	Female	Own stock	6	L, PR	AI
AA-Nifas Silk Lafto	Feleke W/Senbet	Wereda 11	1F031	27	Medium	F30	HF Cross	2.5 yrs	Female	Own stock	1	L	B
AA-Nifas Silk Lafto	Feleke W/Senbet	Wereda 11	1F031	27	Medium	F31	HF Cross	4.5 yrs	Female	Own stock	2	L	B
AA-Nifas Silk Lafto	Feleke W/Senbet	Wereda 11	1F031	27	Medium	F32	HF Cross	4.5 yrs	Female	Own stock	2	L, PR	Both	RB
AA-Nifas Silk Lafto	Feleke W/Senbet	Wereda 11	1F031	27	Medium	F33	HF Cross	3 yrs	Female	Own stock	1	L	Both
AA-Nifas Silk Lafto	Feleke W/Senbet	Wereda 11	1F031	27	Medium	F34	HF Cross	2.5 yrs	Female	Own stock	1	L	B
AA-Nifas Silk Lafto	Feleke W/Senbet	Wereda 11	1F031	27	Medium	F35	HF Cross	2 yrs	Female	Own stock	1	PR	AI
AA-Nifas Silk Lafto	Feleke W/Senbet	Wereda 11	1F031	27	Medium	F39	HF Cross	1.3 yrs	Female	Own stock			AI
AA-Nifas Silk Lafto	Feleke W/Senbet	Wereda 11	1F031	27	Medium	F40	HF Cross	1.9 yrs	Female	Own stock	1	PR	AI
AA-Nifas Silk Lafto	Feleke W/Senbet	Wereda 11	1F031	27	Medium	F41	HF Cross	1.9 yrs	Female	Own stock	1	PR	AI
AA-Nifas Silk Lafto	Feleke W/Senbet	Wereda 11	1F031	27	Medium	F42	HF Cross	1.9 yrs	Female	Own stock	1	PR	AI
AA-Nifas Silk Lafto	Feleke W/Senbet	Wereda 11	1F031	27	Medium	F43	HF Cross	2 yrs	Female	Own stock	1	PR	AI
AA-Nifas Silk Lafto	Feleke W/Senbet	Wereda 11	1F031	27	Medium	F44	HF Cross	2.8 yrs	Female	Own stock	1	L	AI
AA-Nifas Silk Lafto	Feleke W/Senbet	Wereda 11	1F031	27	Medium	9047	HF Cross	4.5 yrs	Female	Own stock	2	L, PR	B
AA-Nifas Silk Lafto	Feleke W/Senbet	Wereda 11	1F031	27	Medium	F45	HF Cross	1.7 yrs	Female	Own stock		PR	AI
AA-Nifas Silk Lafto	Feleke W/Senbet	Wereda 11	1F031	27	Medium	4548	HF Cross	1.3 yrs	Male	Purchase
AA-Nifas Silk Lafto	Feleke W/Senbet	Wereda 11	1F031	27	Medium	1	HF Cross	1.5 yrs	Male	Purchase
AA-Nifas Silk Lafto	Senay Beyene	Wereda 11	1F032	25	Medium	9089	HF Cross	4 yrs	Female	Own stock	1	L, PR	AI
AA-Nifas Silk Lafto	Senay Beyene	Wereda 11	1F032	25	Medium	9092	HF Cross	4 yrs	Female	Own stock	1	L, PR	AI
AA-Nifas Silk Lafto	Senay Beyene	Wereda 11	1F032	25	Medium	9090	HF Cross	4 yrs	Female	Own stock	1	L	AI
AA-Nifas Silk Lafto	Senay Beyene	Wereda 11	1F032	25	Medium	9081	HF Cross	7 yrs	Female	Own stock	3	L	AI
AA-Nifas Silk Lafto	Senay Beyene	Wereda 11	1F032	25	Medium	9088	HF Cross	4 yrs	Female	Own stock	2	L	AI
AA-Nifas Silk Lafto	Senay Beyene	Wereda 11	1F032	25	Medium	9091	HF Cross	4 yrs	Female	Own stock	2	L	AI
AA-Nifas Silk Lafto	Senay Beyene	Wereda 11	1F032	25	Medium	9084	HF Cross	6 yrs	Female	Own stock	3	L	AI
AA-Nifas Silk Lafto	Senay Beyene	Wereda 11	1F032	25	Medium	9093	HF Cross	3 yrs	Female	Own stock	1	L	AI
AA-Nifas Silk Lafto	Senay Beyene	Wereda 11	1F032	25	Medium	9094	HF Cross	3 yrs	Female	Own stock	1	L	AI
AA-Nifas Silk Lafto	Senay Beyene	Wereda 11	1F032	25	Medium	9095	HF Cross	3 yrs	Female	Own stock	1	L	AI
AA-Nifas Silk Lafto	Senay Beyene	Wereda 11	1F032	25	Medium	9080	HF Cross	4 yrs	Female	Own stock	1	L	AI	RB
AA-Nifas Silk Lafto	Senay Beyene	Wereda 11	1F032	25	Medium	9097	HF Cross	2.5 yrs	Female	Own stock	1	L, PR	AI	RB
AA-Nifas Silk Lafto	Senay Beyene	Wereda 11	1F032	25	Medium	9096	HF Cross	2.5 yrs	Female	Own stock	1	PR	AI
AA-Nifas Silk Lafto	Senay Beyene	Wereda 11	1F032	25	Medium	A04	HF Cross	2 yrs	Male	Own stock			AI
AA-Nifas Silk Lafto	Senay Beyene	Wereda 11	1F032	25	Medium	A05	HF Cross	2 yrs	Male	Own stock			AI
AA-Nifas Silk Lafto	Senay Beyene	Wereda 11	1F032	25	Medium	A07	HF Cross	2 yrs	Male	Own stock			AI
AA-Nifas Silk Lafto	Demeke Zergaw	Wereda 11	1F033	12	Samall	9111	HF Cross	7 yrs	Female	Own stock	4	L	B
AA-Nifas Silk Lafto	Demeke Zergaw	Wereda 11	1F033	12	Samall	9112	HF Cross	6 yrs	Female	Own stock	3	L	B
AA-Nifas Silk Lafto	Demeke Zergaw	Wereda 11	1F033	12	Samall	9113	HF Cross	10 yrs	Female	Own stock	5	L	B
AA-Nifas Silk Lafto	Demeke Zergaw	Wereda 11	1F033	12	Samall	9116	HF Cross	4.5 yrs	Female	Own stock	2	PR	AI
AA-Nifas Silk Lafto	Demeke Zergaw	Wereda 11	1F033	12	Samall	9120	HF Cross	3 yrs	Female	Own stock	1	L	AI
AA-Nifas Silk Lafto	Demeke Zergaw	Wereda 11	1F033	12	Samall	9117	HF Cross	7 yrs	Female	Own stock	4	PR	AI
AA-Nifas Silk Lafto	Demeke Zergaw	Wereda 11	1F033	12	Samall	9118	HF Cross	9 yrs	Female	Purchase	6	L	AI
AA-Nifas Silk Lafto	Demeke Zergaw	Wereda 11	1F033	12	Samall	9119	HF Cross	7 yrs	Female	Own stock	4	L, PR	AI
AA-Nifas Silk Lafto	Genet Seyoum	Wereda	1F034	19	Small	2904	HF Cross	3.5 yrs	Female	Own stock	Unknown	L	B
AA-Nifas Silk Lafto	Genet Seyoum	Wereda	1F034	19	Small	2896	HF Cross	3 yrs	Female	Own stock	Unknown	L	B
AA-Nifas Silk Lafto	Genet Seyoum	Wereda	1F034	19	Small	2911	HF Cross	4 yrs	Female	Own stock	Unknown	L	B
AA-Nifas Silk Lafto	Genet Seyoum	Wereda	1F034	19	Small	2905	HF Cross	4.5 yrs	Female	Own stock	2	L	B
AA-Nifas Silk Lafto	Genet Seyoum	Wereda	1F034	19	Small	2902	HF Cross	1.8 yrs	Female	Own stock		PR	B
AA-Nifas Silk Lafto	Genet Seyoum	Wereda	1F034	19	Small	2909	HF Cross	3.5 yrs	Female	Purchase	1	PR	B
AA-Nifas Silk Lafto	Genet Seyoum	Wereda	1F034	19	Small	2993	HF Cross	1.9 yrs	Female	Own stock
AA-Nifas Silk Lafto	Genet Seyoum	Wereda	1F034	19	Small	2886	HF Cross	3.5 yrs	Female	Own stock	1	L	B
AA-Nifas Silk Lafto	Genet Seyoum	Wereda	1F034	19	Small	2899	HF Cross	3.5 yrs	Female	Own stock	1	PR	B
AA-Nifas Silk Lafto	Genet Seyoum	Wereda	1F034	19	Small	2891	HF Cross	3 yrs	Female	Own stock		L	B
AA-Nifas Silk Lafto	Genet Seyoum	Wereda	1F034	19	Small	2898	HF Cross	3.5 yrs	Female	Own stock	1	L	B
AA-Nifas Silk Lafto	Genet Seyoum	Wereda	1F034	19	Small	2890	HF Cross	6 yrs	Female	Own stock	3	L	B
AA-Nifas Silk Lafto	Genet Seyoum	Wereda	1F034	19	Small	2913	HF Cross	1.5 yrs	Female	Own stock		PR	B
AA-Nifas Silk Lafto	Genet Seyoum	Wereda	1F034	19	Small	2914	HF Cross	3 yrs	Male	Purchase
AA-Nifas Silk Lafto	Tigist Mergiya	Wereda 03	1F035	12	Small	T06	HF Cross	3 yrs	Female	Own stock	1	L	B
AA-Nifas Silk Lafto	Tigist Mergiya	Wereda 03	1F035	12	Small	T08	HF Cross	6 yrs	Female	Own stock	4	L	B	RB
AA-Nifas Silk Lafto	Tigist Mergiya	Wereda 03	1F035	12	Small	T09	HF Cross	4.5 yrs	Female	Own stock	3	PR	AI
AA-Nifas Silk Lafto	Tigist Mergiya	Wereda 03	1F035	12	Small	T10	HF Cross	2 yrs	Female	Own stock	1	L	B
AA-Nifas Silk Lafto	Tigist Mergiya	Wereda 03	1F035	12	Small	T11	HF Cross	5 yrs	Female	Own stock	2	L	B
AA-Nifas Silk Lafto	Tigist Mergiya	Wereda 03	1F035	12	Small	T12	HF Cross	2.5 yrs	Male	Own stock
AA-Nifas Silk Lafto	Berhanu Bekele	Wereda 03	1F036	7	Small	B04	HF Cross	11 yrs	Female	Purchase	7	L	AI
AA-Nifas Silk Lafto	Berhanu Bekele	Wereda 03	1F036	7	Small	B05	HF Cross	9 yrs	Female	Purchase	5	L	AI
AA-Nifas Silk Lafto	Berhanu Bekele	Wereda 03	1F036	7	Small	B06	HF Cross	3 yrs	Female	Purchase	1	L	AI
AA-Nifas Silk Lafto	Banchiamlak Ayalew	Wereda 03	1F037	7	Small	BA03	HF Cross	6.5 yrs	Female	Own stock	3	L	AI
AA-Nifas Silk Lafto	Banchiamlak Ayalew	Wereda 03	1F037	7	Small	BA04	HF Cross	9 yrs	Female	Own stock	5	L	AI
AA-Nifas Silk Lafto	Banchiamlak Ayalew	Wereda 03	1F037	7	Small	BA05	HF Cross	3.5 yrs	Female	Own stock	1	L	AI
AA-Nifas Silk Lafto	Banchiamlak Ayalew	Wereda 03	1F037	7	Small	BA01	HF Cross	2 yrs	Female	Own stock
AA-Nifas Silk Lafto	Tadesse Bedasa	Wereda 03	1F038	7	Small	T01	HF Cross	1.4 yrs	Female	Own stock		PR	AI
AA-Nifas Silk Lafto	Tadesse Bedasa	Wereda 03	1F038	7	Small	T02	HF Cross	12 yrs	Female	Purchase	8	L	AI	Ab
AA-Nifas Silk Lafto	Tadesse Bedasa	Wereda 03	1F038	7	Small	T03	HF Cross	5 yrs	Female	Own stock	3	L	AI
AA-Nifas Silk Lafto	Tadesse Bedasa	Wereda 03	1F038	7	Small	T04	HF Cross	3 yrs	Female	Own stock	1	L, PR	B
AA-Nifas Silk Lafto	Tadesse Bedasa	Wereda 03	1F038	7	Small	T05	HF Cross	2 yrs	Female	Own stock		PR
AA-Nifas Silk Lafto	Mohammed	Wereda 05	1F039	11	Small	M01	HF Cross	1.8 Yrs	Female	Own stock	1	PR	AI
AA-Nifas Silk Lafto	Mohammed	Wereda 05	1F039	11	Small	M04	HF Cross	10 yrs	Female	Own stock	6	L	AI
AA-Nifas Silk Lafto	Mohammed	Wereda 05	1F039	11	Small	M05	HF Cross	4 yrs	Female	Own stock	2	L, PR	AI
AA-Nifas Silk Lafto	Mohammed	Wereda 05	1F039	11	Small	M06	HF Cross	8 yrs	Female	Own stock	4	L	AI
AA-Nifas Silk Lafto	Tekile Esheti	Wereda 05	1F040	11	Small	2714	HF Cross	1.4 yrs	Female	Own stock
AA-Nifas Silk Lafto	Tekile Esheti	Wereda 05	1F040	11	Small	2706	HF Cross	8 yrs	Female	Purchase	4	L	AI
AA-Nifas Silk Lafto	Tekile Esheti	Wereda 05	1F040	11	Small	2703	HF Cross	9 yrs	Female	Own stock	5	L	AI	RB
AA-Nifas Silk Lafto	Tekile Esheti	Wereda 05	1F040	11	Small	2710	HF Cross	3.5 yrs	Female	Own stock	2	L	AI
AA-Nifas Silk Lafto	Tekile Esheti	Wereda 05	1F040	11	Small	2705	HF Cross	5 yrs	Female	Own stock	3	L, PR	AI
AA-Nifas Silk Lafto	Tekile Esheti	Wereda 05	1F040	11	Small	2075	HF Cross	8 yrs	Female	Own stock	2	L	AI
AA-Nifas Silk Lafto	Tekile Esheti	Wereda 05	1F040	11	Small	2711	HF Cross	3.5 yrs	Female	Own stock	2	L	AI
AA-Nifas Silk Lafto	Tekile Esheti	Wereda 05	1F040	11	Small	2712	HF Cross	3.5 yrs	Female	Own stock	2	L	AI
AA-Nifas Silk Lafto	Tekile Esheti	Wereda 05	1F040	11	Small	2713	HF Cross	2 yrs	Female	Own stock	1	L	AI
AA-Nifas Silk Lafto	Eyob Mekuria	Wereda 06	1F041	13	Small	4810	HF Cross	1.10 m	Female	Own stock		PR	AI
AA-Nifas Silk Lafto	Eyob Mekuria	Wereda 06	1F041	13	Small	4812	HF Cross	1.5 m	Female	Own stock
AA-Nifas Silk Lafto	Eyob Mekuria	Wereda 06	1F041	13	Small	4811	HF Cross	1.5 m	Female	Own stock	1	PR	AI
AA-Nifas Silk Lafto	Eyob Mekuria	Wereda 06	1F041	13	Small	4805	HF Cross	4.7 m	Female	Own stock	3	PR	AI	Ab
AA-Nifas Silk Lafto	Eyob Mekuria	Wereda 06	1F041	13	Small	4808	HF Cross	4.4 m	Female	Own stock	2	PR	AI	Ab
AA-Nifas Silk Lafto	Eyob Mekuria	Wereda 06	1F041	13	Small	4807	HF Cross	4.5 m	Female	Own stock	2	PR	AI	Ab
AA-Nifas Silk Lafto	Eyob Mekuria	Wereda 06	1F041	13	Small	4801	HF Cross	8.6 m	Female	Own stock	6	L	AI
AA-Nifas Silk Lafto	Eyob Mekuria	Wereda 06	1F041	13	Small	4803	HF Cross	4.9 m	Female	Own stock	3	PR	AI
AA-Nifas Silk Lafto	Eyob Mekuria	Wereda 06	1F041	13	Small	4804	HF Cross	4.9 m	Female	Own stock	3	L	AI
AA-Nifas Silk Lafto	Eyob Mekuria	Wereda 06	1F041	13	Small	4802	HF Cross	6.2 m	Female	Own stock	4	L	AI
AA-Nifas Silk Lafto	Eyob Mekuria	Wereda 06	1F041	13	Small	4806	HF Cross	4.6 m	Female	Own stock	2	L	AI
AA-Nifas Silk Lafto	Elias and Girum	Wereda 06	1F042	10	Small	E03	HF Cross	1 yr	Female	Own stock
AA-Nifas Silk Lafto	Elias and Girum	Wereda 06	1F042	10	Small	E04	HF Cross	1.6 m	Female	Own stock		PR	AI
AA-Nifas Silk Lafto	Elias and Girum	Wereda 06	1F042	10	Small	E05	HF Cross	5 yrs	Female	Purchase	3	PR, L	AI
AA-Nifas Silk Lafto	Elias and Girum	Wereda 06	1F042	10	Small	E07	HF Cross	4.5 yrs	Female	Own stock	2	PR, L	AI
AA-Nifas Silk Lafto	Elias and Girum	Wereda 06	1F042	10	Small	E06	HF Cross	4.5 yrs	Female	Own stock	2	PR, L	AI
AA-Nifas Silk Lafto	Elias and Girum	Wereda 06	1F042	10	Small	E08	HF Cross	2 yrs	Female	Own stock	1	PR, L	AI
AA-Nifas Silk Lafto	Elias and Girum	Wereda 06	1F042	10	Small	E09	HF Cross	2 yrs	Female	Own stock	1	L	AI
AA-Nifas Silk Lafto	Yonas Mengesha	Wereda 06	1F043	10	Small	Y02	HF Cross	Unknown	Female	Purchase	2	L	AI
AA-Nifas Silk Lafto	Yonas Mengesha	Wereda 06	1F043	10	Small	Y03	HF Cross	Unknown	Female	Purchase	Unknown	L	AI
AA-Nifas Silk Lafto	Yonas Mengesha	Wereda 06	1F043	10	Small	Y05	HF Cross	12 yrs	Female	Purchase	8	L	AI
AA-Nifas Silk Lafto	Yonas Mengesha	Wereda 06	1F043	10	Small	Y07	HF Cross	6 yrs	Female	Own stock	3		AI	Ab
AA-Nifas Silk Lafto	Daniel Yimer	Wereda 06	1F044	11	Small	2650	HF Cross	7 yrs	Female	Own stock	4	PR
AA-Nifas Silk Lafto	Daniel Yimer	Wereda 06	1F044	11	Small	3426	HF Cross	2.5 yrs	Female	Purchase	1	PR
AA-Nifas Silk Lafto	Daniel Yimer	Wereda 06	1F044	11	Small	2954	HF Cross	1.3 m	Female	Own stock
AA-Nifas Silk Lafto	Daniel Yimer	Wereda 06	1F044	11	Small	3425	HF Cross	5.5 yrs	Female	Purchase	3	PR
AA-Nifas Silk Lafto	Daniel Yimer	Wereda 06	1F044	11	Small	2652	HF Cross	7 yrs	Female	Own stock	4	NPR
AA-Nifas Silk Lafto	Daniel Yimer	Wereda 06	1F044	11	Small	3435	HF Cross	5.5 yrs	Female	Purchase	3	L, PR
AA-Kolfe Keraniyo	Tesfaye Tafa	Wereda 05	1F045	27	Medium	500	HF Cross	7 yrs	Female	Purchase	Unknown	NPR	B
AA-Kolfe Keraniyo	Tesfaye Tafa	Wereda 05	1F045	27	Medium	501	HF Cross	6 yrs	Female	Purchase	Unknown	PR	B
AA-Kolfe Keraniyo	Tesfaye Tafa	Wereda 05	1F045	27	Medium	2405	HF Cross	2.5 yrs	Female	Purchase	1	L	Unknown
AA-Kolfe Keraniyo	Tesfaye Tafa	Wereda 05	1F045	27	Medium	502	HF Cross	6 yrs	Female	Purchase	Unknown	PR	B
AA-Kolfe Keraniyo	Tesfaye Tafa	Wereda 05	1F045	27	Medium	503	HF Cross	7 yrs	Female	Purchase	Unknown	L	B
AA-Kolfe Keraniyo	Tesfaye Tafa	Wereda 05	1F045	27	Medium	504	HF Cross	8 yrs	Female	Purchase	Unknown	L	Unknown
AA-Kolfe Keraniyo	Tesfaye Tafa	Wereda 05	1F045	27	Medium	505	HF Cross	7.5 yrs	Female	Purchase	Unknown	L	Unknown
AA-Kolfe Keraniyo	Tesfaye Tafa	Wereda 05	1F045	27	Medium	506	HF Cross	3 yrs	Female	Purchase	1	L	B	RB
AA-Kolfe Keraniyo	Tesfaye Tafa	Wereda 05	1F045	27	Medium	507	HF Cross	3.5 yrs	Female	Purchase	1	L	B
AA-Kolfe Keraniyo	Tesfaye Tafa	Wereda 05	1F045	27	Medium	508	HF Cross	3.5 yrs	Female	Purchase	1	L	B
AA-Kolfe Keraniyo	Tesfaye Tafa	Wereda 05	1F045	27	Medium	509	HF Cross	3.5 yrs	Female	Purchase	1	PR, L	B
AA-Kolfe Keraniyo	Tesfaye Tafa	Wereda 05	1F045	27	Medium	510	HF Cross	5 yrs	Female	Purchase	3	L	B
AA-Kolfe Keraniyo	Tesfaye Tafa	Wereda 05	1F045	27	Medium	512	HF Cross	1.5 yrs	Female	Own stock		PR	B
AA-Kolfe Keraniyo	Tesfaye Tafa	Wereda 05	1F045	27	Medium	513	HF Cross	1.5 yrs	Female	Purchase		NPR
AA-Kolfe Keraniyo	Tesfaye Tafa	Wereda 05	1F045	27	Medium	514	HF Cross	1.5 yrs	Female	Purchase		NPR
AA-Kolfe Keraniyo	Tesfaye Tafa	Wereda 05	1F045	27	Medium	515	HF Cross	2 yrs	Female	Purchase		PR	B
AA-Kolfe Keraniyo	Tesfaye Tafa	Wereda 05	1F045	27	Medium	516	HF Cross	1.5 yrs	Female	Purchase		NPR
AA-Kolfe Keraniyo	Tesfaye Tafa	Wereda 05	1F045	27	Medium	517	HF Cross	1.5 yrs	Female	Purchase		PR	B
AA-Kolfe Keraniyo	Tesfaye Tafa	Wereda 06	1F045	27	Medium	518	HF Cross	2.3 yrs	Female	Purchase		PR	B
AA-Kolfe Keraniyo	Tesfaye Tafa	Wereda 07	1F045	27	Medium	519	HF Cross	2.6 yrs	Female	Purchase	1	L	B
AA-Kolfe Keraniyo	Tesfaye Tafa	Wereda 08	1F045	27	Medium	520	HF Cross	2.5 yrs	Female	Purchase	1	L	B
AA-Kolfe Keraniyo	Tesfaye Tafa	Wereda 09	1F045	27	Medium	521	HF Cross	9 yrs	Female	Purchase	Unknown	L	B
AA-Kolfe Keraniyo	Mesfin Beyene	Wereda 07	1F046	10	Small	1288	HF Cross	2.5 Yrs	Female	Own stock	1	PR	AI
AA-Kolfe Keraniyo	Mesfin Beyene	Wereda 08	1F046	10	Small	1284	HF Cross	3.5 yrs	Female	Own stock	1	PR	B
AA-Kolfe Keraniyo	Mesfin Beyene	Wereda 09	1F046	10	Small	1286	HF Cross	3 yrs	Female	Own stock	1	PR	AI
AA-Kolfe Keraniyo	Mesfin Beyene	Wereda 10	1F046	10	Small	1287	HF Cross	3 yrs	Female	Own stock	1	PR	AI
AA-Kolfe Keraniyo	Mesfin Beyene	Wereda 11	1F046	10	Small	1289	HF Cross	2.2 yrs	Male	Own stock
AA-Kolfe Keraniyo	Mesfin Beyene	Wereda 12	1F046	10	Small	1283	HF Cross	7 yrs	Female	Own stock	5	PR	B	RB
AA-Kolfe Keraniyo	Mesfin Beyene	Wereda 13	1F046	10	Small	1285	HF Cross	3 yrs	Female	Own stock	2	PR	AI
AA-Kolfe Keraniyo	Berhanu Nebyat and Friends	Wereda 04	1F047	18	Small	8343	HF Cross		Female	Purchase	Unknown	L	AI
AA-Kolfe Keraniyo	Berhanu Nebyat and Friends	Wereda 04	1F047	18	Small	8342	HF Cross		Female	Purchase	Unknown	L	AI
AA-Kolfe Keraniyo	Berhanu Nebyat and Friends	Wereda 04	1F047	18	Small	8344	HF Cross		Female	Purchase	1	L, PR	AI
AA-Kolfe Keraniyo	Berhanu Nebyat and Friends	Wereda 04	1F047	18	Small	8341	HF Cross		Female	Purchase	3	L, PR	AI	Ab
AA-Kolfe Keraniyo	Berhanu Nebyat and Friends	Wereda 04	1F047	18	Small	9128	HF Cross		Female	Purchase	4	L	AI	Ab
AA-Kolfe Keraniyo	Berhanu Nebyat and Friends	Wereda 04	1F047	18	Small	8345	HF Cross		Female	Purchase	1	L	AI
AA-Kolfe Keraniyo	Berhanu Nebyat and Friends	Wereda 04	1F047	18	Small	8346	HF Cross		Female	Purchase	2	L, PR	AI
AA-Kolfe Keraniyo	Berhanu Nebyat and Friends	Wereda 04	1F047	18	Small	5707	HF Cross	5 yrs	Female	Purchase	3	PR	AI
AA-Kolfe Keraniyo	Berhanu Nebyat and Friends	Wereda 04	1F047	18	Small	8351	HF Cross	2.5 yrs	Female	Purchase		PR	AI
AA-Kolfe Keraniyo	Berhanu Nebyat and Friends	Wereda 04	1F047	18	Small	8347	HF Cross	3 yrs	Female	Purchase	1	L	AI
AA-Kolfe Keraniyo	Berhanu Nebyat and Friends	Wereda 04	1F047	18	Small	8350	HF Cross	3 yrs	Female	Purchase	1	L	AI
AA-Kolfe Keraniyo	Berhanu Nebyat and Friends	Wereda 04	1F047	18	Small	8348	HF Cross	4.5 yrs	Female	Purchase	2	L	AI
AA-Kolfe Keraniyo	Berhanu Nebyat and Friends	Wereda 04	1F047	18	Small	8349	HF Cross		Female	Purchase	3	L, PR	AI
AA-Kolfe Keraniyo	Berta Sifir	Wereda 11	1F048	73	Large	388	HF Cross	6 yrs	Female	Own stock	4	PR	AI
AA-Kolfe Keraniyo	Berta Sifir	Wereda 11	1F048	73	Large	411	HF Cross	4.5 yrs	Female	Own stock	2	L	AI
AA-Kolfe Keraniyo	Berta Sifir	Wereda 11	1F048	73	Large	414	HF Cross	4.5 yrs	Female	Own stock	2	PR, L	AI
AA-Kolfe Keraniyo	Berta Sifir	Wereda 11	1F048	73	Large	403	HF Cross	5 yrs	Female	Own stock	3	L	AI
AA-Kolfe Keraniyo	Berta Sifir	Wereda 11	1F048	73	Large	416	HF Cross	4 yrs	Female	Own stock	2	L	AI
AA-Kolfe Keraniyo	Berta Sifir	Wereda 11	1F048	73	Large	391	HF Cross	5 yrs	Female	Own stock	3	L	AI
AA-Kolfe Keraniyo	Berta Sifir	Wereda 11	1F048	73	Large	409	HF Cross	4.5 yrs	Female	Own stock	2	L	AI
AA-Kolfe Keraniyo	Berta Sifir	Wereda 11	1F048	73	Large	413	HF Cross	3 yrs	Female	Own stock	1	L	AI
AA-Kolfe Keraniyo	Berta Sifir	Wereda 11	1F048	73	Large	418	HF Cross	3 yrs	Female	Own stock	1	L	AI
AA-Kolfe Keraniyo	Berta Sifir	Wereda 11	1F048	73	Large	392	HF Cross	5 yrs	Female	Own stock	3	PR, L	AI
AA-Kolfe Keraniyo	Berta Sifir	Wereda 11	1F048	73	Large	394	HF Cross	4 yrs	Female	Own stock	2	L	AI
AA-Kolfe Keraniyo	Berta Sifir	Wereda 11	1F048	73	Large	398	HF Cross	3.5 yrs	Female	Own stock	2	L	AI
AA-Kolfe Keraniyo	Berta Sifir	Wereda 11	1F048	73	Large	405	HF Cross	4.5 yrs	Female	Own stock	3	L	AI
AA-Kolfe Keraniyo	Berta Sifir	Wereda 11	1F048	73	Large	421	HF Cross	2 yrs	Female	Own stock	1	L	AI
AA-Kolfe Keraniyo	Berta Sifir	Wereda 11	1F048	73	Large	439	HF Cross	2 yrs	Female	Own stock	1	L	AI
AA-Kolfe Keraniyo	Berta Sifir	Wereda 11	1F048	73	Large	393	HF Cross	3.5 yrs	Female	Own stock	2	L	AI
AA-Kolfe Keraniyo	Berta Sifir	Wereda 11	1F048	73	Large	401	HF Cross	4 yrs	Female	Own stock	2	L	AI
AA-Kolfe Keraniyo	Berta Sifir	Wereda 11	1F048	73	Large	431	HF Cross	2 yrs	Female	Own stock	1	L	AI
AA-Kolfe Keraniyo	Berta Sifir	Wereda 11	1F048	73	Large	426	HF Cross	3 yrs	Female	Own stock	1	PR	AI
AA-Kolfe Keraniyo	Berta Sifir	Wereda 11	1F048	73	Large	396	HF Cross	5 yrs	Female	Own stock	2	L	AI
AA-Kolfe Keraniyo	Berta Sifir	Wereda 11	1F048	73	Large	400	HF Cross	4 yrs	Female	Own stock	2	PR	AI
AA-Kolfe Keraniyo	Berta Sifir	Wereda 11	1F048	73	Large	438	HF Cross	2.5 yrs	Female	Own stock	1	L	AI
AA-Kolfe Keraniyo	Berta Sifir	Wereda 11	1F048	73	Large	422	HF Cross	3 yrs	Female	Own stock	1	L, PR	AI
AA-Kolfe Keraniyo	Berta Sifir	Wereda 11	1F048	73	Large	420	HF Cross	3 yrs	Female	Own stock	1	PR	AI
AA-Kolfe Keraniyo	Berta Sifir	Wereda 11	1F048	73	Large	432	HF Cross	3 yrs	Female	Own stock	1	L	AI
AA-Kolfe Keraniyo	Berta Sifir	Wereda 11	1F048	73	Large	410	HF Cross	4.5 yrs	Female	Own stock	2	L	AI
AA-Kolfe Keraniyo	Berta Sifir	Wereda 11	1F048	73	Large	437	HF Cross	2.5 yrs	Female	Own stock	1	L	AI
AA-Kolfe Keraniyo	Berta Sifir	Wereda 11	1F048	73	Large	402	HF Cross	4.5 yrs	Female	Own stock	2	L	AI
AA-Kolfe Keraniyo	Berta Sifir	Wereda 11	1F048	73	Large	428	HF Cross	7 yrs	Female	Own stock	3	NPR	AI	Ab
AA-Kolfe Keraniyo	Berta Sifir	Wereda 11	1F048	73	Large	430	HF Cross	3 yrs	Female	Own stock	1	PR	AI
AA-Kolfe Keraniyo	Berta Sifir	Wereda 11	1F048	73	Large	415	HF Cross	4.5 yrs	Female	Own stock	2	NPR	AI
AA-Kolfe Keraniyo	Berta Sifir	Wereda 11	1F048	73	Large	417	HF Cross	4 yrs	Female	Own stock	1	PR	AI
AA-Kolfe Keraniyo	Berta Sifir	Wereda 11	1F048	73	Large	406	HF Cross	7 yrs	Female	Own stock	4	NPR	AI	RB
AA-Kolfe Keraniyo	Berta Sifir	Wereda 11	1F048	73	Large	404	HF Cross	4 yrs	Female	Own stock	1	NPR	B	RB
AA-Kolfe Keraniyo	Berta Sifir	Wereda 11	1F048	73	Large	408	HF Cross	5 yrs	Female	Own stock	3	L	AI
AA-Kolfe Keraniyo	Berta Sifir	Wereda 11	1F048	73	Large	385	HF Cross	Unknown	Female	Own stock	Unknown	NPR	AI	RB
AA-Kolfe Keraniyo	Berta Sifir	Wereda 11	1F048	73	Large	386	HF Cross	5 yrs	Female	Own stock	3	PR	AI
AA-Kolfe Keraniyo	Berta Sifir	Wereda 11	1F048	73	Large	436	HF Cross	2 yrs	Female	Own stock		PR	AI	RB
AA-Kolfe Keraniyo	Berta Sifir	Wereda 11	1F048	73	Large	434	HF Cross	2 yrs	Female	Own stock		PR	AI	RB
AA-Kolfe Keraniyo	Berta Sifir	Wereda 11	1F048	73	Large	412	HF Cross	6 yrs	Female	Own stock	4	PR	AI
AA-Kolfe Keraniyo	Berta Sifir	Wereda 11	1F048	73	Large	429	HF Cross	2 yrs	Female	Own stock			AI	RB
AA-Kolfe Keraniyo	Berta Sifir	Wereda 11	1F048	73	Large	433	HF Cross	3 yrs	Female	Own stock
AA-Kolfe Keraniyo	Berta Sifir	Wereda 11	1F048	73	Large	397	HF Cross	7 yrs	Female	Own stock	4	NPR	AI	RB
AA-Kolfe Keraniyo	Berta Sifir	Wereda 11	1F048	73	Large	441	HF Cross	2 yrs	Female	Own stock
AA-Kolfe Keraniyo	Abuna Basiliyos	Wereda 01	1F049	12	Small	5535	HF Cross	5 yrs	Female	Purchase	3	L	AI
AA-Kolfe Keraniyo	Abuna Basiliyos	Wereda 01	1F049	12	Small	36	HF Cross	4 yrs	Female	Purchase	2	L	AI
AA-Kolfe Keraniyo	Abuna Basiliyos	Wereda 01	1F049	12	Small	37	HF Cross	4 yrs	Female	Purchase	2	L	AI
AA-Kolfe Keraniyo	Abuna Basiliyos	Wereda 01	1F049	12	Small	38	HF Cross	1 yr	Female	Own stock			AI
AA-Kolfe Keraniyo	Abuna Basiliyos	Wereda 01	1F049	12	Small	39	HF Cross	Unknown	Female	Purchase		NPR	AI
AA-Kolfe Keraniyo	Abuna Basiliyos	Wereda 01	1F049	12	Small	34	HF Cross	4 yrs	Female	Purchase	2	L	AI
AA-Kolfe Keraniyo	Abuna Basiliyos	Wereda 01	1F049	12	Small	3	HF Cross	Unknown	Female	Purchase	Unknown	L	AI
AA-Kolfe Keraniyo	Abuna Basiliyos	Wereda 01	1F049	12	Small	32	HF Cross	4 yrs	Female	Purchase	2	L	AI
AA-Kolfe Keraniyo	Abuna Basiliyos	Wereda 01	1F049	12	Small	31	HF Cross	Unknown	Female	Purchase	Unknown	PR	AI	Ab
AA-Kolfe Keraniyo	Maria Karigne Late	Wereda 01	1F050	25	Medium	203	HF Cross	4.5 yrs	Female	Purchase	2	L	AI	Ab
AA-Kolfe Keraniyo	Maria Karigne Late	Wereda 01	1F050	25	Medium	204	HF Cross	4 yrs	Female	Purchase	3	PR	AI
AA-Kolfe Keraniyo	Maria Karigne Late	Wereda 01	1F050	25	Medium	206	HF Cross	6 yrs	Female	Purchase	4	L	AI
AA-Kolfe Keraniyo	Maria Karigne Late	Wereda 01	1F050	25	Medium	210	HF Cross	4 yrs	Female	Purchase			AI	RB
AA-Kolfe Keraniyo	Maria Karigne Late	Wereda 01	1F050	25	Medium	211	HF Cross	2.5 yrs	Female	Purchase			AI	RB
AA-Kolfe Keraniyo	Maria Karigne Late	Wereda 01	1F050	25	Medium	205	HF Cross	5 yrs	Female	Own stock	2	L	AI
AA-Kolfe Keraniyo	Maria Karigne Late	Wereda 01	1F050	25	Medium	218	HF Cross	2 yrs	Female	Own stock
AA-Kolfe Keraniyo	Maria Karigne Late	Wereda 01	1F050	25	Medium	220	HF Cross	2.5 yrs	Female	Own stock
AA-Kolfe Keraniyo	Maria Karigne Late	Wereda 01	1F050	25	Medium	217	HF Cross	2.7 yrs	Female	Own stock
AA-Kolfe Keraniyo	Maria Karigne Late	Wereda 01	1F050	25	Medium	216	HF Cross	3 yrs	Female	Own stock
AA-Kolfe Keraniyo	Maria Karigne Late	Wereda 01	1F050	25	Medium	215	HF Cross	3 yrs	Female	Own stock
AA-Kolfe Keraniyo	Maria Karigne Late	Wereda 01	1F050	25	Medium	213	HF Cross	3.5 yrs	Female	Own stock
AA-Kolfe Keraniyo	Letaymanot G/Silassie	Wereda 13	1F051	19	Small	343	HF Cross	5.5 yrs	Female	Own stock	3	L	AI	Ab
AA-Kolfe Keraniyo	Letaymanot G/Silassie	Wereda 13	1F051	19	Small	344	HF Cross	3.5 yrs	Female	Own stock	1	L	AI
AA-Kolfe Keraniyo	Letaymanot G/Silassie	Wereda 13	1F051	19	Small	345	HF Cross	3 yrs	Female	Own stock	1	L	AI
AA-Kolfe Keraniyo	Letaymanot G/Silassie	Wereda 13	1F051	19	Small	337	HF Cross	7 yrs	Female	Own stock	4	PR	AI
AA-Kolfe Keraniyo	Letaymanot G/Silassie	Wereda 13	1F051	19	Small	340	HF Cross	2.5 yrs	Female	Own stock	1	L	AI
AA-Kolfe Keraniyo	Letaymanot G/Silassie	Wereda 13	1F051	19	Small	L-01	HF Cross	6.5 yrs	Female	Own stock	4	L	AI
AA-Kolfe Keraniyo	Letaymanot G/Silassie	Wereda 13	1F051	19	Small	L-02	HF Cross	7 yrs	Female	Own stock	4	L	AI
AA-Kolfe Keraniyo	Letaymanot G/Silassie	Wereda 13	1F051	19	Small	342	HF Cross	3.5 yrs	Female	Own stock	1	L	AI
AA-Kolfe Keraniyo	Letaymanot G/Silassie	Wereda 13	1F051	19	Small	347	HF Cross	3.5 yrs	Female	Own stock	1	L	AI
AA-Kolfe Keraniyo	Letaymanot G/Silassie	Wereda 13	1F051	19	Small	338	HF Cross	6 yrs	Female	Own stock	3	L	AI
AA-Kolfe Keraniyo	Letaymanot G/Silassie	Wereda 13	1F051	19	Small	346	HF Cross	3 yrs	Female	Own stock	1	NPR	AI	Ab
AA-Kolfe Keraniyo	Letaymanot G/Silassie	Wereda 13	1F051	19	Small	339	HF Cross	3.5 yrs	Female	Own stock	1	L	AI
AA-Kolfe Keraniyo	Letaymanot G/Silassie	Wereda 13	1F051	19	Small	341	HF Cross	3 yrs	Female	Own stock	1	L	AI	Ab
AA-Kolfe Keraniyo	Alemwerk Kibrel	Wereda 13	1F052	17	Small	356	HF Cross	3 yrs	Female	Own stock	1	L	AI
AA-Kolfe Keraniyo	Alemwerk Kibrel	Wereda 13	1F052	17	Small	360	HF Cross	3.5 yrs	Female	Own stock	1	L, PR	B
AA-Kolfe Keraniyo	Alemwerk Kibrel	Wereda 13	1F052	17	Small	357	HF Cross	3 yrs	Female	Own stock	1	L	AI
AA-Kolfe Keraniyo	Alemwerk Kibrel	Wereda 13	1F052	17	Small	AM-01	HF Cross	4 yrs	Female	Own stock	1	L, PR	AI
AA-Kolfe Keraniyo	Alemwerk Kibrel	Wereda 13	1F052	17	Small	355	HF Cross	3.5 yrs	Female	Own stock	1	L	AI	RB
AA-Kolfe Keraniyo	Alemwerk Kibrel	Wereda 13	1F052	17	Small	AM-02	HF Cross	5.5 yrs	Female	Own stock	3	PR	AI
AA-Kolfe Keraniyo	Alemwerk Kibrel	Wereda 13	1F052	17	Small	AM-03	HF Cross	4.5 yrs	Female	Own stock	2	PR	AI
AA-Kolfe Keraniyo	Alemwerk Kibrel	Wereda 13	1F052	17	Small	AM-04	HF Cross	3 yrs	Female	Own stock		NPR		RB
AA-Kolfe Keraniyo	Alemwerk Kibrel	Wereda 13	1F052	17	Small	361	HF Cross	2 yrs	Female	Own stock		PR	AI
AA-Kolfe Keraniyo	Alemwerk Kibrel	Wereda 13	1F052	17	Small	362	HF Cross	2 yrs	Female	Own stock		PR	AI
AA-Gulele	Tilahun and Yimer		1F053	19	Small	1	HF Cross	4 yrs	Female	Purchase	2	L	AI
AA-Gulele	Tilahun and Yimer		1F053	19	Small	2	HF Cross	5 yrs	Female	Own stock	1	PR	AI
AA-Gulele	Tilahun and Yimer		1F053	19	Small	4	HF Cross	7 yrs	Female	Purchase	4	NPR	AI	Ab
AA-Gulele	Tilahun and Yimer		1F053	19	Small	5	HF Cross	4 yrs	Female	Own stock	1	L	AI
AA-Gulele	Tilahun and Yimer		1F053	19	Small	6	HF Cross	7 yrs	Female	Own stock	1	L	AI
AA-Gulele	Tilahun and Yimer		1F053	19	Small	8	HF Cross	8 yrs	Female	Purchase	5	PR	AI
AA-Gulele	Tilahun and Yimer		1F053	19	Small	9	HF Cross	6 yrs	Female	Purchase	3	L	AI
AA-Gulele	Tilahun and Yimer		1F053	19	Small	11	HF Cross	7 yrs	Female	Own stock	3	PR	AI
AA-Gulele	Tilahun and Yimer		1F053	19	Small	12	HF Cross	6 yrs	Female	Own stock	3	L	AI
AA-Gulele	Tilahun and Yimer		1F053	19	Small	13	HF Cross	4 yrs	Female	Own stock	1	PR, L	AI
AA-Gulele	Tilahun and Yimer		1F053	19	Small	14	HF Cross	2 yrs	Female	Own stock
AA-Gulele	Tilahun and Yimer		1F053	19	Small	15	HF Cross	3 yrs	Female	Own stock
AA-Gulele	Tilahun and Yimer		1F053	19	Small	16	HF Cross	2 yrs	Female	Own stock
AA-Gulele	Tilahun and Yimer		1F053	19	Small	18	HF Cross	4 yrs	Female	Own stock
AA-Gulele	Tilahun and Yimer		1F053	19	Small	19	HF Cross	7 yrs	Female	Purchase	5	NPR	AI	RB
AA-Gulele	Tilahun and Yimer		1F053	19	Small	20	HF Cross	5 yrs	Female	Purchase	3	L	AI
AA-Gulele	Tilahun and Yimer		1F053	19	Small	21	HF Cross	5 yrs	Female	Purchase	2	L	AI
AA-Gulele	Tilahun and Yimer		1F053	19	Small	22	HF Cross	5 yrs	Female	Purchase	2	PR, L	AI
AA-Gulele	Haile Gebru	Wereda 10	1F054	10	Small	1	Local	6 yrs	Female	Own stock	3	L	AI
AA-Gulele	Haile Gebru	Wereda 10	1F054	10	Small	4	Local	4 yrs	Female	Own stock	1	PR	AI	RB
AA-Gulele	Haile Gebru	Wereda 10	1F054	10	Small	5	Local	4 yrs	Female	Own stock	2	L	AI	Sb, RFM
AA-Gulele	Haile Gebru	Wereda 10	1F054	10	Small	9	Local	6 yrs	Female	Purchase	2	PR, L	AI
AA-Gulele	Haile Gebru	Wereda 10	1F054	10	Small	10	Local	4 yrs	Female	Own stock	1	PR	AI
AA-Gulele	Woinshet	Wereda 05	1F055	19	Small	600	HF Cross	3 yrs	Female	Own stock	2	L	AI
AA-Gulele	Woinshet	Wereda 05	1F055	19	Small	W-01	HF Cross	4 yrs	Female	Own stock	3	L	AI
AA-Gulele	Woinshet	Wereda 05	1F055	19	Small	602	HF Cross	3 yrs	Female	Own stock	1	L	AI
AA-Gulele	Woinshet	Wereda 05	1F055	19	Small	603	HF Cross	7 yrs	Female	Own stock	5		AI
AA-Gulele	Woinshet	Wereda 05	1F055	19	Small	605	HF Cross	1.8 Yrs	Female	Own stock		PR	AI
AA-Gulele	Woinshet	Wereda 05	1F055	19	Small	606	HF Cross	2 yrs	Female	Own stock		PR	AI
AA-Gulele	Woinshet	Wereda 05	1F055	19	Small	612	HF Cross	3 yrs	Female	Own stock	1	L	AI
AA-Gulele	Woinshet	Wereda 05	1F055	19	Small	613	HF Cross	5 yrs	Female	Own stock	3	L	AI
AA-Gulele	Woinshet	Wereda 05	1F055	19	Small	614	HF Cross	5 yrs	Female	Own stock	3	L	AI
AA-Gulele	Woinshet	Wereda 05	1F055	19	Small	615	HF Cross	5 yrs	Female	Own stock	3	L	AI
AA-Gulele	Woinshet	Wereda 05	1F055	19	Small	616	HF Cross	5 yrs	Female	Own stock	3	L	AI
AA-Gulele	Alemegenet	Wereda 05	1F056	13	Small	700	HF Cross	6 yrs	Female	Own stock	4	L	AI
AA-Gulele	Alemegenet	Wereda 05	1F056	13	Small	701	HF Cross	2 yrs	Female	Own stock	1	L	AI
AA-Gulele	Alemegenet	Wereda 05	1F056	13	Small	706	HF Cross	6 yrs	Female	Own stock	2	PR, L	AI	Ab
AA-Gulele	Alemegenet	Wereda 05	1F056	13	Small	707	HF Cross	5 yrs	Female	Purchase	2		AI
AA-Gulele	Alemegenet	Wereda 05	1F056	13	Small	708	HF Cross	3 yrs	Female	Own stock		PR	AI
AA-Gulele	Alemegenet	Wereda 05	1F056	13	Small	709	HF Cross	5 yrs	Female	Purchase	2	L	AI
AA-Gulele	Alemegenet	Wereda 05	1F056	13	Small	710	HF Cross	3 yrs	Female	Own stock		PR	AI
AA-Gulele	Alemegenet	Wereda 05	1F056	13	Small	711	HF Cross	2 yrs	Female	Own stock		PR	AI
AA-Gulele	Alemegenet	Wereda 05	1F056	13	Small	712	HF Cross	2 yrs	Female	Own stock		PR
AA-Gulele	Gurusu	Wereda 03	1F057	10	Small	800	HF Cross		Female	Own stock	1	L	AI
AA-Gulele	Gurusu	Wereda 03	1F057	10	Small	801	HF Cross	4 yrs	Female	Own stock	1	L	AI	Ab
AA-Gulele	Gurusu	Wereda 03	1F057	10	Small	802	HF Cross	3.5 yrs	Female	Purchase	1	L, PR	AI
AA-Gulele	Gurusu	Wereda 03	1F057	10	Small	803	HF Cross	4.5 yrs	Female	Purchase	2	L	AI
AA-Gulele	Gurusu	Wereda 03	1F057	10	Small	804	HF Cross	1.7 yrs	Female	Own stock		PR	AI
AA-Gulele	Gurusu	Wereda 03	1F057	10	Small	806	HF Cross	1.8 Yrs	Female	Own stock		PR	AI
AA-Gulele	Gurusu	Wereda 03	1F057	10	Small	807	HF Cross	6 yrs	Female	Own stock	4	L, PR	AI
AA-Gulele	Gurusu	Wereda 03	1F057	10	Small	808	HF Cross	4 yrs	Female	Own stock	2	L, PR	AI
AA-Gulele	Gethun Tasew	Wereda 03	1F058	54	Large	900	HF Cross	2.5 yrs	Female	Own stock	1	L	B
AA-Gulele	Gethun Tasew	Wereda 03	1F058	54	Large	901	HF Cross	3 yrs	Female	Own stock	1	PR, L	B
AA-Gulele	Gethun Tasew	Wereda 03	1F058	54	Large	902	HF Cross	3 yrs	Female	Own stock	1	PR, L	B
AA-Gulele	Gethun Tasew	Wereda 03	1F058	54	Large	905	HF Cross	2.5 yrs	Female	Own stock	1	L	B
AA-Gulele	Gethun Tasew	Wereda 03	1F058	54	Large	906	HF Cross	2.5 yrs	Female	Own stock	1	L	B
AA-Gulele	Gethun Tasew	Wereda 03	1F058	54	Large	907	HF Cross	2.5 yrs	Female	Own stock	1	L	B
AA-Gulele	Gethun Tasew	Wereda 03	1F058	54	Large	908	HF Cross	2.5 yrs	Female	Own stock	1	L	B	Ab
AA-Gulele	Gethun Tasew	Wereda 03	1F058	54	Large	909	HF Cross	4 yrs	Female	Purchase	2	L, PR	B
AA-Gulele	Gethun Tasew	Wereda 03	1F058	54	Large	911	HF Cross	4 yrs	Female	own stock	2	L	B
AA-Gulele	Gethun Tasew	Wereda 03	1F058	54	Large	912	HF Cross	5 yrs	Female	own stock	3	L	B
AA-Gulele	Gethun Tasew	Wereda 03	1F058	54	Large	913	HF Cross	5 yrs	Female	own stock	3	L	B
AA-Gulele	Gethun Tasew	Wereda 03	1F058	54	Large	914	HF Cross	6 yrs	Female	Purchase	4	L	B
AA-Gulele	Gethun Tasew	Wereda 03	1F058	54	Large	915	HF Cross	5 yrs	Female	Own stock		L, PR	B
AA-Gulele	Gethun Tasew	Wereda 03	1F058	54	Large	916	HF Cross	14 yrs	Female	Own stock	6	L	B	Ab
AA-Gulele	Gethun Tasew	Wereda 03	1F058	54	Large	917	HF Cross	12 yrs	Female	Own stock	5	L, PR	B
AA-Gulele	Gethun Tasew	Wereda 03	1F058	54	Large	918	HF Cross	7 yrs	Female	Own stock	4	L, PR	B
AA-Gulele	Gethun Tasew	Wereda 03	1F058	54	Large	919	HF Cross	12 yrs	Female	Own stock	6	L, PR	B
AA-Gulele	Gethun Tasew	Wereda 03	1F058	54	Large	920	HF Cross	6 yrs	Female	Own stock	4	L, PR	B
AA-Gulele	Gethun Tasew	Wereda 03	1F058	54	Large	921	HF Cross	3 yrs	Female	Own stock	1	L, PR	B
AA-Gulele	Gethun Tasew	Wereda 03	1F058	54	Large	922	HF Cross	2.6 yrs	Female	Own stock	1	L, PR	B
AA-Gulele	Gethun Tasew	Wereda 03	1F058	54	Large	923	HF Cross	2.5 yrs	Female	Own stock	1	L, PR	B
AA-Gulele	Gethun Tasew	Wereda 03	1F058	54	Large	924	HF Cross	7 yrs	Female	Own stock	4	PR	B
AA-Gulele	Gethun Tasew	Wereda 03	1F058	54	Large	925	HF Cross	6 yrs	Female	Own stock	3	L	B
AA-Gulele	Gethun Tasew	Wereda 03	1F058	54	Large	926	HF Cross	6 yrs	Female	Purchase	4	L	B	Ab
AA-Gulele	Gethun Tasew	Wereda 03	1F058	54	Large	927	HF Cross	5 yrs	Female	Own stock	2	PR, L	B
AA-Gulele	Gethun Tasew	Wereda 03	1F058	54	Large	928	HF Cross	7 yrs	Female	Own stock	4	PR, L	B
AA-Gulele	Gethun Tasew	Wereda 03	1F058	54	Large	929	HF Cross	2.8 yrs	Female	Own stock	1	L	B
AA-Gulele	Gethun Tasew	Wereda 03	1F058	54	Large	930	HF Cross	5 yrs	Female	Own stock	3	L	B
AA-Gulele	Gethun Tasew	Wereda 03	1F058	54	Large	931	HF Cross	5 yrs	Female	Own stock	3	L	B
AA-Gulele	Gethun Tasew	Wereda 03	1F058	54	Large	932	HF Cross	2.4 yrs	Female	Own stock		PR	B
AA-Gulele	Gethun Tasew	Wereda 03	1F058	54	Large	2835	HF Cross	1.8 Yrs	Female	Own stock		PR	B
AA-Gulele	Gethun Tasew	Wereda 03	1F058	54	Large	940	HF Cross	7 yrs	Female	Own stock	4	L	B
AA-Gulele	Gethun Tasew	Wereda 03	1F058	54	Large	941	HF Cross	7 yrs	Female	Own stock	4	L	B
AA-Gulele	Gethun Tasew	Wereda 03	1F058	54	Large	942	HF Cross	2.5 yrs	Female	Own stock		PR	B
AA-Gulele	Gethun Tasew	Wereda 03	1F058	54	Large	943	HF Cross	2 yrs	Female	Own stock		PR	B
AA-Gulele	Gethun Tasew	Wereda 03	1F058	54	Large	946	HF Cross	2 yrs	Male	Own stock
AA-Gulele	Gethun Tasew	Wereda 03	1F058	54	Large	948	HF Cross	2.5 yrs	Male	Own stock
AA-Gulele	Gethun Tasew	Wereda 03	1F058	54	Large	949	HF Cross	3 yrs	Male	Own stock
AA-Gulele	Tesfaye Abebe	Wereda 03	1F059	6	Small	1000	HF Cross	3 yrs	Female	Own stock	1	L, PR	B
AA-Gulele	Tesfaye Abebe	Wereda 03	1F059	6	Small	1001	HF Cross	7 yrs	Female	Own stock	5	L	AI	RB
AA-Gulele	Tesfaye Abebe	Wereda 03	1F059	6	Small	1002	HF Cross	1.6 yrs	Female	Purchase
AA-Gulele	Tesfaye Abebe	Wereda 03	1F059	6	Small	1004	HF Cross	1.8 Yrs	Female	Purchase		PR	AI
AA-Gulele	Zelalem	Wereda 03	1F060	14	Small	1100	HF Cross	9 m	Female	Own stock			AI
AA-Gulele	Zelalem	Wereda 03	1F060	14	Small	1101	HF Cross	2 yrs	Female	Own stock			AI
AA-Gulele	Zelalem	Wereda 03	1F060	14	Small	1102	HF Cross	2.5 yrs	Female	Own stock			AI
AA-Gulele	Zelalem	Wereda 03	1F060	14	Small	1103	HF Cross	2.5 yrs	Female	Own stock			AI
AA-Gulele	Zelalem	Wereda 03	1F060	14	Small	1104	HF Cross	2.5 yrs	Female	Own stock			AI
AA-Gulele	Zelalem	Wereda 03	1F060	14	Small	1105	HF Cross	3 yrs	Female	Own stock	1		AI
AA-Gulele	Zelalem	Wereda 03	1F060	14	Small	1106	HF Cross	3 yrs	Female	Own stock	1		AI
AA-Gulele	Zelalem	Wereda 03	1F060	14	Small	1109	HF Cross	10 yrs	Female	Purchase	6		B
AA-Gulele	Zelalem	Wereda 03	1F060	14	Small	1108	HF Cross	2 yrs	Female	Own stock
AA-Gulele	Zelalem	Wereda 03	1F060	14	Small	1107	HF Cross	1.8 Yrs	Female	Own stock			B
AA-Gulele	Zelalem	Wereda 03	1F060	14	Small	1110	HF Cross	3 yrs	Female	Own stock	1		A
AA-Gulele	Zelalem	Wereda 03	1F060	14	Small	1111	HF Cross	5 yrs	Female	Purchase	3		B
AA-Gulele	Zelalem	Wereda 03	1F060	14	Small	1112	HF Cross	4 yrs	Female	Purchase	2		B
AA-Gulele	Zelalem	Wereda 03	1F060	14	Small	1113	HF Cross	4 yrs	Female	Purchase	3		B
AA-Gulele	Zelalem	Wereda 03	1F060	14	Small	1114	HF Cross	4.5 yrs	Female	Purchase	2		B
AA-Gulele	Zelalem	Wereda 03	1F060	14	Small	1115	HF Cross	2 yrs	Male	Purchase
AA-Gulele	Endalkachew Berhan and Friends	Wereda 01	1F061	9	Small	5301	HF Cross	2 yrs	Male	Own stock
AA-Gulele	Endalkachew Berhan and Friends	Wereda 01	1F061	9	Small	5302	HF Cross	5 yrs	Female	Purchase	3	PR
AA-Gulele	Endalkachew Berhan and Friends	Wereda 01	1F061	9	Small	5303	HF Cross	4 yrs	Female	Purchase	2	L		RB
AA-Gulele	Endalkachew Berhan and Friends	Wereda 01	1F061	9	Small	5304	HF Cross	2.5 yrs	Female	Purchase		PR
AA-Gulele	Endalkachew Berhan and Friends	Wereda 01	1F061	9	Small	5300	HF Cross	2 yrs	Female	Purchase		PR
AA-Gulele	Endalkachew Berhan and Friends	Wereda 01	1F061	9	Small	5305	HF Cross	3 yrs	Female	Purchase	1	L
AA-Gulele	Endalkachew Berhan and Friends	Wereda 01	1F061	9	Small	5306	HF Cross	3 yrs	Female	Purchase	1	L
AA-Gulele	Woinshet Tilahun	Wereda 01	1F062	7	Small	W-01	HF Cross	3 yrs	Female	Own stock	1	L, PR	AI
AA-Gulele	Woinshet Tilahun	Wereda 01	1F062	7	Small	W-02	HF Cross	3 yrs	Female	Own stock	1	L	AI
AA-Gulele	Woinshet Tilahun	Wereda 01	1F062	7	Small	W-03	HF Cross	1.5 yrs	Female	Own stock
AA-Gulele	Woinshet Tilahun	Wereda 01	1F062	7	Small	W-04	HF Cross	3 yrs	Female	Own stock	1	L, PR	AI
AA-Gulele	Woinshet Tilahun	Wereda 01	1F062	7	Small	W-05	HF Cross	7 yrs	Female	Own stock	6	L	AI	Ab
AA-Gulele	Woinshet Tilahun	Wereda 01	1F062	7	Small	W-06	HF Cross	4.5 yrs	Female	Own stock	3	L	AI	RB
AA-Gulele	Alemtsehay Damte	Wereda 01	1F063	5	Small	A-01	HF Cross	2.4 yrs	Female	Own stock		PR	AI
AA-Gulele	Alemtsehay Damte	Wereda 01	1F063	5	Small	A-02	HF Cross	10 m	Female	Own stock
AA-Gulele	Alemtsehay Damte	Wereda 01	1F063	5	Small	A-03	HF Cross	4.5 yrs	Female	Purchase	3	L, PR	AI
AA-Gulele	Alemtsehay Damte	Wereda 01	1F063	5	Small	A-04	HF Cross	2.8 yrs	Female	Own stock	1	L, PR	AI
AA-Gulele	Alemtsehay Damte	Wereda 01	1F063	5	Small	A-05	HF Cross	3 yrs	Female	Own stock	2	L, PR	AI
AA-Gulele	Golbu Mamo	Wereda 01	1F064	16	Small	1300	HF Cross	4 yrs	Female	Own stock		PR	B
AA-Gulele	Golbu Mamo	Wereda 01	1F064	16	Small	1301	HF Cross	4 yrs	Male	Purchase
AA-Gulele	Golbu Mamo	Wereda 01	1F064	16	Small	1302	HF Cross	3 yrs	Female	Own stock
AA-Gulele	Golbu Mamo	Wereda 01	1F064	16	Small	1303	HF Cross	1.6 yrs	Male	Own stock
AA-Gulele	Golbu Mamo	Wereda 01	1F064	16	Small	1304	HF Cross	8 yrs	Female	Purchase	6	L, PR	B
AA-Gulele	Golbu Mamo	Wereda 01	1F064	16	Small	1305	HF Cross	5 yrs	Female	Purchase	3	L, PR	B
AA-Gulele	Golbu Mamo	Wereda 01	1F064	16	Small	1306	HF Cross	5 yrs	Female	Purchase	2	L	B
AA-Gulele	Golbu Mamo	Wereda 01	1F064	16	Small	1307	HF Cross	15 yrs	Female	Purchase	8	L	B
AA-Gulele	Golbu Mamo	Wereda 01	1F064	16	Small	1308	HF Cross	12 yrs	Female	Own stock	5	L	B
AA-Gulele	Hamle 19	Wereda 02	1F065	17	Small	1400	HF Cross	4 yrs	Female	Own stock	2	L, PR	AI
AA-Gulele	Hamle 19	Wereda 02	1F065	17	Small	1401	HF Cross	6 yrs	Female	Purchase	4	L, PR	AI
AA-Gulele	Hamle 19	Wereda 02	1F065	17	Small	1402	HF Cross	6 yrs	Female	Purchase	4	L	AI
AA-Gulele	Hamle 19	Wereda 02	1F065	17	Small	1403	HF Cross	3 yrs	Female	Purchase	2	L	AI
AA-Gulele	Hamle 19	Wereda 02	1F065	17	Small	1404	HF Cross	4 yrs	Female	Purchase	2	L	AI	Ab
AA-Gulele	Hamle 19	Wereda 02	1F065	17	Small	1405	HF Cross	3 yrs	Female	Own stock	1	L, PR	AI
AA-Gulele	Hamle 19	Wereda 02	1F065	17	Small	1406	HF Cross	6 yrs	Female	Purchase	4	L	AI
AA-Gulele	Hamle 19	Wereda 02	1F065	17	Small	1407	HF Cross	7 yrs	Female	Purchase	5	L, PR	B	RB
AA-Gulele	Hamle 19	Wereda 02	1F065	17	Small	1408	HF Cross	1.6 yrs	Female	Own stock		PR	B
AA-Gulele	Hamle 19	Wereda 02	1F065	17	Small	1409	HF Cross	9 yrs	Female	Purchase	3	PR	AI
AA-Gulele	Hamle 19	Wereda 02	1F065	17	Small	1411	HF Cross	8 m	Female	Own stock
AA-Gulele	Hamle 19	Wereda 02	1F065	17	Small	1412	HF Cross	8 m	Female	Own stock
AA-Gulele	Hamle 19	Wereda 02	1F065	17	Small	1413	HF Cross	1.5 yrs	Female	Own stock		PR	AI
AA-Gulele	Hamle 19	Wereda 02	1F065	17	Small	1415	HF Cross	7 m	Female	Own stock
AA-Gulele	Endale and Friends	Wereda 02	1F066	7	Small	1500	HF Cross	5 yrs	Female	Purchase	3	PR	B
AA-Gulele	Endale and Friends	Wereda 02	1F066	7	Small	1501	HF Cross	3 yrs	Female	Own stock	1	L	B
AA-Gulele	Endale and Friends	Wereda 02	1F066	7	Small	1502	HF Cross	5 yrs	Female	Purchase	3	L	B	RB
AA-Gulele	Endale and Friends	Wereda 02	1F066	7	Small	1504	HF Cross	1.3 yrs	Female	Own stock
AA-Gulele	Endale and Friends	Wereda 02	1F066	7	Small	1505	HF Cross	2.5 yrs	Female	Own stock	1	L	B
AA-Bole	Alemu Kassahun	Wereda 09	1F067	15	Small	2850	HF Cross	3 yrs	Female	Purchase	3	PR, L	AI
AA-Bole	Alemu Kassahun	Wereda 09	1F067	15	Small	2848	HF Cross	3 yrs	Female	Purchase	3	PR	AI
AA-Bole	Alemu Kassahun	Wereda 09	1F067	15	Small	A01	HF Cross	2 yrs	Male	Purchase
AA-Bole	Alemu Kassahun	Wereda 09	1F067	15	Small	2851	HF Cross	1.3 yrs	Female	Own stock
AA-Bole	Alemu Kassahun	Wereda 09	1F067	15	Small	2855	HF Cross	1.2 Yrs	Female	Own stock
AA-Bole	Alemu Kassahun	Wereda 09	1F067	15	Small	2564	HF Cross	3 yrs	Female	Purchase		PR	B
AA-Bole	Alemu Kassahun	Wereda 09	1F067	15	Small	2562	HF Cross	3 yrs	Female	Purchase		PR	B
AA-Bole	Alemu Kassahun	Wereda 09	1F067	15	Small	2842	HF Cross	8 yrs	Female	Purchase	4	PR, L	B
AA-Bole	Wondwesen Atilabachew	Wereda 07	1F068	14	Small	2530	HF Cross	4 yrs	Female	Own stock	2	PR, L	AI
AA-Bole	Wondwesen Atilabachew	Wereda 07	1F068	14	Small	2531	HF Cross	4 yrs	Female	Own stock		PR	AI
AA-Bole	Wondwesen Atilabachew	Wereda 07	1F068	14	Small	2599	HF Cross	2 yrs	Female	Own stock	1	L	AI
AA-Bole	Wondwesen Atilabachew	Wereda 07	1F068	14	Small	2525	HF Cross	4 yrs	Female	Own stock	2	PR	AI
AA-Bole	Wondwesen Atilabachew	Wereda 07	1F068	14	Small	2427	HF Cross	3 yrs	Female	Own stock	2	L	AI	RB
AA-Bole	Wondwesen Atilabachew	Wereda 07	1F068	14	Small	2528	HF Cross	4 yrs	Female	Own stock	3	L	AI
AA-Bole	Wondwesen Atilabachew	Wereda 07	1F068	14	Small	2526	HF Cross	4 yrs	Female	Own stock	2	L	AI
AA-Bole	Wondwesen Atilabachew	Wereda 07	1F068	14	Small	2532	HF Cross	2 yrs	Female	Own stock
AA-Bole	Wondwesen Atilabachew	Wereda 07	1F068	14	Small	2533	HF Cross	1.5 yrs	Female	Own stock
AA-Bole	Wondwesen Atilabachew	Wereda 07	1F068	14	Small	2536	HF Cross	1 Yr	Female	Own stock
AA-Bole	Birara	Wereda	1F069	12	Small	2607	HF Cross	4 yrs	Female	Own stock	2	L	AI
AA-Bole	Birara		1F069	12	Small	2617	HF Cross	1 Yr	Female	Own stock
AA-Bole	Birara		1F069	12	Small	2613	HF Cross	1.6 yrs	Female	Own stock		PR	B
AA-Bole	Birara		1F069	12	Small	12611	HF Cross	2 yrs	Female	Own stock		PR	B
AA-Bole	Birara		1F069	12	Small	2605	HF Cross	4 yrs	Female	Own stock	2	L, PR	Both
AA-Bole	Birara		1F069	12	Small	2604	HF Cross	5 yrs	Female	Own stock	2	L	AI
AA-Bole	Birara		1F069	12	Small	2606	HF Cross	5 yrs	Female	Own stock	2	L	Both
AA-Bole	Birara		1F069	12	Small	2610	HF Cross	4 yrs	Female	Own stock	1	L	B
AA-Bole	Birara		1F069	12	Small	2616	HF Cross	1.3 yrs	Male	Own stock
AA-Bole	Birara		1F069	12	Small	2612	HF Cross	1.6 yrs	Female	Own stock		L
AA-Bole	Birara		1F069	12	Small	2603	HF Cross	4 yrs	Female	Own stock	1		B	Ab
AA-Bole	Birara		1F069	12	Small	2614	HF Cross	1.3 yrs	Female	Own stock
AA-Bole	Mifta	Wereda 11	1F070	13	Small	2703	HF Cross	2.5 yrs	Female	Own stock
AA-Bole	Mifta	Wereda 11	1F070	13	Small	2694	HF Cross	7 yrs	Female	Purchase	3	L	B
AA-Bole	Mifta	Wereda 11	1F070	13	Small	2705	HF Cross	3 yrs	Female	Purchase
AA-Bole	Mifta	Wereda 11	1F070	13	Small	2797	HF Cross	4.5 yrs	Female	Own stock	2	L, PR	B
AA-Bole	Mifta	Wereda 11	1F070	13	Small	2698	HF Cross	4 yrs	Female	Own stock	2	L, PR	B
AA-Bole	Mifta	Wereda 11	1F070	13	Small	2701	HF Cross	4 yrs	Female	Own stock	2	L, PR	B
AA-Bole	Mifta	Wereda 11	1F070	13	Small	2696	HF Cross	4 yrs	Female	Own stock	2	L, PR	B
AA-Bole	Mifta	Wereda 11	1F070	13	Small	M04	HF Cross	3 yrs	Male	Own stock
AA-Bole	Mifta	Wereda 11	1F070	13	Small	2702	HF Cross	3 yrs	Female	Own stock	1	L, PR	B
AA-Bole	Niguse	Wereda 11	1F071	26	Medium	2721	HF Cross	3 yrs	Female	Own stock	1	L	AI
AA-Bole	Niguse	Wereda 11	1F071	26	Medium	2711	HF Cross	7 yrs	Female	Own stock	4	L	AI
AA-Bole	Niguse	Wereda 11	1F071	26	Medium	N02	HF Cross	4.5 yrs	Female	Own stock	2	L	AI	RB
AA-Bole	Niguse	Wereda 11	1F071	26	Medium	2710	HF Cross	7 yrs	Female	Purchase	4	L, PR	AI	Ab
AA-Bole	Niguse	Wereda 11	1F071	26	Medium	8180	HF Cross	7.5 Y	Female	Purchase	4	L, PR	AI
AA-Bole	Niguse	Wereda 11	1F071	26	Medium	2397	HF Cross	7.6 Y	Female	Purchase	4	L	AI
AA-Bole	Niguse	Wereda 11	1F071	26	Medium	2713	HF Cross	6 yrs	Female	Own stock	3	L	AI	RB
AA-Bole	Niguse	Wereda 11	1F071	26	Medium	2715	HF Cross	6 yrs	Female	Own stock	3	L	AI	RB
AA-Bole	Niguse	Wereda 11	1F071	26	Medium	8188	HF Cross	2.4 yrs	Female	Own stock		PR	AI
AA-Bole	Niguse	Wereda 11	1F071	26	Medium	8191	HF Cross	1 Yr	Female	Own stock		PR	AI
AA-Bole	Niguse	Wereda 11	1F071	26	Medium	8190	HF Cross	1 Yr	Female	Own stock		PR	AI
AA-Bole	Niguse	Wereda 11	1F071	26	Medium	2725	HF Cross	2.4 yrs	Female	Own stock		PR	AI
AA-Bole	Niguse	Wereda 11	1F071	26	Medium	2724	HF Cross	2.4 yrs	Female	Own stock		PR	AI
AA-Bole	Niguse	Wereda 11	1F071	26	Medium	8187	HF Cross	2.4 yrs	Female	Own stock		PR	AI
AA-Bole	Niguse	Wereda 11	1F071	26	Medium	8189	HF Cross	2 yrs	Female	Own stock		PR	AI
AA-Bole	Niguse	Wereda 11	1F071	26	Medium	2726	HF Cross	2.4 yrs	Female	Own stock		PR	AI
						818171
AA-Bole	Niguse	Wereda 11	1F071	26	Medium	2709	HF Cross	4 yrs	Female	Own stock	2	L	AI
AA-Bole	Niguse	Wereda 11	1F071	26	Medium	2714	HF Cross	8 yrs	Female	Purchase	5	L	AI
AA-Bole	Niguse	Wereda 11	1F071	26	Medium	2708	HF Cross	9 yrs	Female	Own stock	5	L	AI
AA-Bole	Fantahun Yimer	Wereda 07	1F072	21	Medium	2634	HF Cross	1.5 yrs	Female	Own stock		PR	AI
AA-Bole	Fantahun Yimer	Wereda 07	1F072	21	Medium	2623	HF Cross	6 yrs	Female	Purchase	4	L	AI
AA-Bole	Fantahun Yimer	Wereda 07	1F072	21	Medium	2626	HF Cross	5 yrs	Female	Own stock	3	L	AI
AA-Bole	Fantahun Yimer	Wereda 07	1F072	21	Medium	2622	HF Cross	8 yrs	Female	Purchase	6	L	AI
AA-Bole	Fantahun Yimer	Wereda 07	1F072	21	Medium	2621	HF Cross	8 yrs	Female	Purchase	7	L	AI
AA-Bole	Fantahun Yimer	Wereda 07	1F072	21	Medium	2625	HF Cross	5 yrs	Female	Purchase	3	PR	AI
AA-Bole	Fantahun Yimer	Wereda 07	1F072	21	Medium	2631	HF Cross	1.7 yrs	Female	Own stock		PR	AI
AA-Bole	Fantahun Yimer	Wereda 07	1F072	21	Medium	2630	HF Cross	2 yrs	Female	Own stock		PR	AI
AA-Bole	Fantahun Yimer	Wereda 07	1F072	21	Medium	2629	HF Cross	2 yrs	Female	Own stock		PR	AI
AA-Bole	Fantahun Yimer	Wereda 07	1F072	21	Medium	F01	HF Cross	4 yrs	Female	Own stock	1	L, PR	AI
AA-Bole	Fantahun Yimer	Wereda 07	1F072	21	Medium	2628	HF Cross	3.5 yrs	Female	Own stock			AI
AA-Bole	Fantahun Yimer	Wereda 07	1F072	21	Medium	F02	HF Cross	5 yrs	Female	Purchase	3	L, PR	AI
AA-Bole	Fantahun Yimer	Wereda 07	1F072	21	Medium	F03	HF Cross	5 yrs	Female	Purchase	3	L	AI
AA-Bole	Fantahun Yimer	Wereda 07	1F072	21	Medium	F04	HF Cross	3 yrs	Female	Purchase	1	L	AI
AA-Bole	Fantahun Yimer	Wereda 07	1F072	21	Medium	F05	HF Cross	3 yrs	Female	Purchase	1	L, PR	AI
AA-Bole	Berhan	Wereda 11	1F073	110	Large	1310	HF Cross	4 yrs	Female	Own stock	2	L	Both
AA-Bole	Berhan	Wereda 11	1F073	110	Large	1293	HF Cross	4 yrs	Female	Own stock	2	PR	AI
AA-Bole	Berhan	Wereda 11	1F073	110	Large	1355	HF Cross	5 yrs	Female	Own stock	3	L	B
AA-Bole	Berhan	Wereda 11	1F073	110	Large	1325	HF Cross	5 yrs	Female	Own stock	3	L	Both
AA-Bole	Berhan	Wereda 11	1F073	110	Large	1932	HF Cross	3 yrs	Female	Own stock	1	L, PR	B
AA-Bole	Berhan	Wereda 11	1F073	110	Large	1759	HF Cross	4 yrs	Female	Own stock	2	L	B
AA-Bole	Berhan	Wereda 11	1F073	110	Large	1775	HF Cross	4 yrs	Female	Own stock	2	L, PR	AI
AA-Bole	Berhan	Wereda 11	1F073	110	Large	3997	HF Cross	4 yrs	Female	Own stock	2	L	B
AA-Bole	Berhan	Wereda 11	1F073	110	Large	1356	HF Cross	5 yrs	Female	Own stock	3	L, PR	B
AA-Bole	Berhan	Wereda 11	1F073	110	Large	3993	HF Cross	5 yrs	Female	Own stock	3	L, PR	B
AA-Bole	Berhan	Wereda 11	1F073	110	Large	1308	HF Cross	6 yrs	Female	Own stock	4	L, PR	B
AA-Bole	Berhan	Wereda 11	1F073	110	Large	1306	HF Cross	6 yrs	Female	Own stock	4	L, PR	AI
AA-Bole	Berhan	Wereda 11	1F073	110	Large	3986	HF Cross	5 yrs	Female	Own stock	3	L, PR	AI
AA-Bole	Berhan	Wereda 11	1F073	110	Large	1761	HF Cross	5 yrs	Female	Own stock	2	L, PR	B
AA-Bole	Berhan	Wereda 11	1F073	110	Large	3990	HF Cross	3.5 yrs	Female	Purchase	1	PR	B
AA-Bole	Berhan	Wereda 11	1F073	110	Large	1986	HF Cross	2.5 yrs	Female	Own stock		PR	B
AA-Bole	Berhan	Wereda 11	1F073	110	Large	3989	HF Cross	3 yrs	Female	Purchase	1	PR	B
AA-Bole	Berhan	Wereda 11	1F073	110	Large	3988	HF Cross	4.5 yrs	Female	Own stock	2	L	B
AA-Bole	Berhan	Wereda 11	1F073	110	Large	3985	HF Cross	4.5 yrs	Female	Own stock	2	PR	B
AA-Bole	Berhan	Wereda 11	1F073	110	Large	1978	HF Cross	2.5 yrs	Female	Own stock		PR	B
AA-Bole	Berhan	Wereda 11	1F073	110	Large	1930	HF Cross	3 yrs	Female	Own stock	1	L	AI	Ab
AA-Bole	Berhan	Wereda 11	1F073	110	Large	1757	HF Cross	4 yrs	Female	Own stock	2	L	AI
AA-Bole	Berhan	Wereda 11	1F073	110	Large	1929	HF Cross	3 yrs	Female	Own stock	1	L	AI
AA-Bole	Berhan	Wereda 11	1F073	110	Large	7555	HF Cross	4 yrs	Female	Purchase	2	L, PR	AI
AA-Bole	Berhan	Wereda 11	1F073	110	Large	7661	HF Cross	4 yrs	Female	Purchase	2	L, PR	AI
AA-Bole	Berhan	Wereda 11	1F073	110	Large	7669	HF Cross	4 yrs	Female	Purchase	2	NPR	AI
AA-Bole	Berhan	Wereda 11	1F073	110	Large	7111	HF Cross	4 yrs	Female	Purchase	2	L	AI
AA-Bole	Berhan	Wereda 11	1F073	110	Large	7599	HF Cross	4 yrs	Female	Purchase	2	L, PR	AI
AA-Bole	Berhan	Wereda 11	1F073	110	Large	1935	HF Cross	3 yrs	Female	Own stock	1	L, PR	AI
AA-Bole	Berhan	Wereda 11	1F073	110	Large	1776	HF Cross	4 yrs	Female	Purchase	2	L	AI
AA-Bole	Berhan	Wereda 11	1F073	110	Large	7573	HF Cross	4 yrs	Female	Purchase	2	L	AI
AA-Bole	Berhan	Wereda 11	1F073	110	Large	1779	HF Cross	4 yrs	Female	Purchase	2	L	AI
AA-Bole	Berhan	Wereda 11	1F073	110	Large	7696	HF Cross	4 yrs	Female	Purchase	2	L	AI
AA-Bole	Berhan	Wereda 11	1F073	110	Large	6784	HF Cross	2.8 yrs	Male	Purchase
AA-Bole	Berhan	Wereda 11	1F073	110	Large	1551	HF Cross	3 yrs	Female	Own stock	1	L	B
AA-Bole	Berhan	Wereda 11	1F073	110	Large	1341	HF Cross	4 yrs	Female	Own stock	2	PR	B
AA-Bole	Berhan	Wereda 11	1F073	110	Large	6703	HF Cross	4 yrs	Female	Purchase	2	L	B
AA-Bole	Berhan	Wereda 11	1F073	110	Large	1936	HF Cross	5 yrs	Female	Own stock	3	PR	AI
AA-Bole	Berhan	Wereda 11	1F073	110	Large	1976	HF Cross	3 yrs	Female	Own stock	1	L	B
AA-Bole	Berhan	Wereda 11	1F073	110	Large	1315	HF Cross	4 yrs	Female	Own stock	2	L	B
AA-Bole	Berhan	Wereda 11	1F073	110	Large	7557	HF Cross	3 yrs	Female	Purchase	1	PR	AI
AA-Bole	Berhan	Wereda 11	1F073	110	Large	1758	HF Cross	4 yrs	Female	Own stock	2	PR	B
AA-Bole	Berhan	Wereda 11	1F073	110	Large	1933	HF Cross	2 yrs	Female	Own stock		PR	B
AA-Bole	Berhan	Wereda 11	1F073	110	Large	1335	HF Cross	4 yrs	Female	Own stock	2	PR	B
AA-Bole	Berhan	Wereda 11	1F073	110	Large	1931	HF Cross	3.5 yrs	Female	Own stock	1	L	B
AA-Bole	Berhan	Wereda 11	1F073	110	Large	1754	HF Cross	4 yrs	Female	Own stock	2	L, PR	AI
AA-Bole	Berhan	Wereda 11	1F073	110	Large	7723	HF Cross	5 yrs	Female	Purchase	3	L	AI
AA-Bole	Berhan	Wereda 11	1F073	110	Large	7665	HF Cross	5 yrs	Female	Purchase	3	PR	AI
AA-Bole	Berhan	Wereda 11	1F073	110	Large	3991	HF Cross	5 yrs	Female	Own stock	3	L	B
AA-Bole	Berhan	Wereda 11	1F073	110	Large	7514	HF Cross	5 yrs	Female	Purchase	3	L	AI
AA-Bole	Berhan	Wereda 11	1F073	110	Large	7603	HF Cross	6 yrs	Female	Purchase	3	L	AI
AA-Bole	Berhan	Wereda 11	1F073	110	Large	7705	HF Cross	6 yrs	Female	Purchase	3	L	AI
AA-Bole	Berhan	Wereda 11	1F073	110	Large	1259	HF Cross	7 yrs	Female	Own stock	4	L, PR	B
AA-Bole	Berhan	Wereda 11	1F073	110	Large	1224	HF Cross	6 yrs	Female	Own stock	3	L	B	Ab
AA-Bole	Berhan	Wereda 11	1F073	110	Large	1339	HF Cross	4 yrs	Female	Own stock	2	L, PR	B
AA-Bole	Berhan	Wereda 11	1F073	110	Large	1225	HF Cross	5 yrs	Female	Own stock	3	L, PR	B
AA-Bole	Berhan	Wereda 11	1F073	110	Large	1317	HF Cross	5 yrs	Female	Own stock	3	L, PR	B
AA-Bole	Berhan	Wereda 11	1F073	110	Large	1277	HF Cross	5 yrs	Female	Own stock	3	L	B
AA-Bole	Berhan	Wereda 11	1F073	110	Large	3992	HF Cross	6 yrs	Female	Own stock	4	NPR	B
AA-Bole	Berhan	Wereda 11	1F073	110	Large	1254	HF Cross	6 yrs	Female	Own stock	4	NPR	B
AA-Bole	Berhan	Wereda 11	1F073	110	Large	1272	HF Cross	6 yrs	Female	Own stock	4	NPR	B
AA-Bole	Berhan	Wereda 11	1F073	110	Large	1226	HF Cross	6 yrs	Female	Own stock	4	NPR	B
AA-Bole	Berhan	Wereda 11	1F073	110	Large	1264	HF Cross	6 yrs	Female	Own stock	4	NPR	B
AA-Bole	Berhan	Wereda 11	1F073	110	Large	1242	HF Cross	5 yrs	Female	Own stock	3	NPR	B
AA-Bole	Berhan	Wereda 11	1F073	110	Large	1282	HF Cross	5 yrs	Female	Own stock	3	L	B
AA-Bole	Berhan	Wereda 11	1F073	110	Large	1940	HF Cross	3 yrs	Female	Purchase	1	PR	B
AA-Bole	Berhan	Wereda 11	1F073	110	Large	B03	HF Cross	5 yrs	Female	Purchase
AA-Bole	Berhan	Wereda 11	1F073	110	Large	1245	HF Cross	6 yrs	Female	Own stock	4	PR, L	AI
AA-Bole	Berhan	Wereda 11	1F073	110	Large	1252	HF Cross	4.5 yrs	Female	Own stock	3	PR	AI
AA-Bole	Berhan	Wereda 11	1F073	110	Large	1248	HF Cross	5 yrs	Female	Own stock	3	PR, L	AI
AA-Bole	Berhan	Wereda 11	1F073	110	Large	1286	HF Cross	4 yrs	Female	Own stock	2	L	AI
AA-Bole	Berhan	Wereda 11	1F073	110	Large	1249	HF Cross	5 yrs	Female	Own stock	3	L	AI
AA-Bole	Berhan	Wereda 11	1F073	110	Large	1348	HF Cross	6.5 yrs	Female	Own stock	4	PR, L	AI
AA-Bole	Berhan	Wereda 11	1F073	110	Large	1230	HF Cross	5.5 yrs	Female	Own stock	3	L	AI
AA-Bole	Berhan	Wereda 11	1F073	110	Large	1267	HF Cross	5.5 yrs	Female	Own stock	3	PR, L	AI
AA-Bole	Seifu Alemu	Wereda 11	1F074	12	Small	1106	HF Cross	3.5 yrs	Female	Purchase	1	PR, L	AI
AA-Bole	Seifu Alemu	Wereda 11	1F074	12	Small	1105	HF Cross	3.8 yrs	Female	Purchase	1	PR, L	AI
AA-Bole	Seifu Alemu	Wereda 11	1F074	12	Small	1108	HF Cross	3 yrs	Female	Purchase	1	L	AI	RB, Ab
AA-Bole	Seifu Alemu	Wereda 11	1F074	12	Small	1104	HF Cross	4 yrs	Female	Purchase	2	L, PR	AI
AA-Bole	Seifu Alemu	Wereda 11	1F074	12	Small	1103	HF Cross	4 yrs	Female	Purchase	2	L, PR	AI
AA-Bole	Seifu Alemu	Wereda 11	1F074	12	Small	1102	HF Cross	3.5 yrs	Female	Purchase	1	L	AI	RB
AA-Bole	Seifu Alemu	Wereda 11	1F074	12	Small	1101	HF Cross	4.5 yrs	Female	Purchase	2	L	AI
AA-Bole	Seifu Alemu	Wereda 11	1F074	12	Small	1107	HF Cross	4.5 yrs	Female	Purchase	2	L, PR	AI
AA-Bole	Tilahun Desalegn	Wereda 11	1F075	11	Small	1117	HF Cross	4 yrs	Female	Purchase	2	PR, L	AI
AA-Bole	Tilahun Desalegn	Wereda 11	1F075	11	Small	1119	HF Cross	4 yrs	Female	Purchase	2	PR, L	AI
AA-Bole	Tilahun Desalegn	Wereda 11	1F075	11	Small	1118	HF Cross	4 yrs	Female	Purchase	2	PR	AI
AA-Bole	Tilahun Desalegn	Wereda 11	1F075	11	Small	1116	HF Cross	5 yrs	Female	Purchase	3	L	AI
AA-Bole	Tilahun Desalegn	Wereda 11	1F075	11	Small	1115	HF Cross	4 yrs	Female	Purchase	2	PR, L	AI
AA-Bole	Tilahun Desalegn	Wereda 11	1F075	11	Small	T001	HF Cross	1 Yr	Female	Own stock
AA-Bole	Megersa Fufa	Wereda 11	1F076	14	Small	M001	HF Cross	4 yrs	Female	Purchase	2	PR, L	AI
AA-Bole	Megersa Fufa	Wereda 11	1F076	14	Small	1131	HF Cross	4 yrs	Female	Purchase	2	L	AI
AA-Bole	Megersa Fufa	Wereda 11	1F076	14	Small	1130	HF Cross	4 yrs	Female	Purchase	2	L	AI
AA-Bole	Megersa Fufa	Wereda 11	1F076	14	Small	M002	HF Cross	4 yrs	Female	Purchase	2	L	AI
AA-Bole	Megersa Fufa	Wereda 11	1F076	14	Small	1128	HF Cross	4.5 yrs	Female	Purchase	2	PR, L	AI
AA-Bole	Megersa Fufa	Wereda 11	1F076	14	Small	1127	HF Cross	4 yrs	Female	Purchase	2	L	AI
AA-Bole	Megersa Fufa	Wereda 11	1F076	14	Small	1133	HF Cross	4.5 yrs	Female	Purchase	2	PR, L	AI
AA-Bole	Megersa Fufa	Wereda 11	1F076	14	Small	1749	HF Cross	4 yrs	Female	Purchase	2	PR, L	AI
AA-Bole	Megersa Fufa	Wereda 11	1F076	14	Small	M003	HF Cross	4.5 yrs	Female	Purchase	2	PR, L	AI
AA-Bole	Megersa Fufa	Wereda 11	1F076	14	Small	1125	HF Cross	4 yrs	Female	Purchase	2	L	AI
AA-Bole	Zinaye Abraham	Wereda 8	1F077	50	Large	2648	HF Cross	7.6 yrs	Female	Purchase	4	L	AI
AA-Bole	Zinaye Abraham	Wereda 8	1F077	50	Large	2647	HF Cross	8.7 yrs	Female	Purchase	4	L	AI
AA-Bole	Zinaye Abraham	Wereda 8	1F077	50	Large	2642	HF Cross	9.7 yrs	Female	Purchase	5	PR	AI
AA-Bole	Zinaye Abraham	Wereda 8	1F077	50	Large	2669	HF Cross	3.6 yrs	Female	Own stock	1	L	AI
AA-Bole	Zinaye Abraham	Wereda 8	1F077	50	Large	2667	HF Cross	3.8 yrs	Female	Own stock	1	L	AI
AA-Bole	Zinaye Abraham	Wereda 8	1F077	50	Large	2650	HF Cross	8 yrs	Female	Own stock	5	PR	AI
AA-Bole	Zinaye Abraham	Wereda 8	1F077	50	Large	2652	HF Cross	7 yrs	Female	Purchase	4	L	AI
AA-Bole	Zinaye Abraham	Wereda 8	1F077	50	Large	2668	HF Cross	6.7 yrs	Female	Purchase	3	L	AI
AA-Bole	Zinaye Abraham	Wereda 8	1F077	50	Large	2661	HF Cross	8.8 yrs	Female	Purchase	5	PR	AI
AA-Bole	Zinaye Abraham	Wereda 8	1F077	50	Large	2643	HF Cross	10.6 yrs	Female	Purchase	6	L	AI
AA-Bole	Zinaye Abraham	Wereda 8	1F077	50	Large	2659	HF Cross	9 yrs	Female	Purchase	6	L	AI
AA-Bole	Zinaye Abraham	Wereda 8	1F077	50	Large	2662	HF Cross	6 yrs	Female	Purchase	4	L	AI
AA-Bole	Zinaye Abraham	Wereda 8	1F077	50	Large	2655	HF Cross	6.6 yrs	Female	Purchase	3	L	AI
AA-Bole	Zinaye Abraham	Wereda 8	1F077	50	Large	2657	HF Cross	8 yrs	Female	Purchase	5	L	AI
AA-Bole	Zinaye Abraham	Wereda 8	1F077	50	Large	2649	HF Cross	8 ys	Female	Purchase	4	L	AI
AA-Bole	Zinaye Abraham	Wereda 8	1F077	50	Large	2670	HF Cross	2.6 yrs	Female	Own stock	1	L	AI
AA-Bole	Zinaye Abraham	Wereda 8	1F077	50	Large	2653	HF Cross	6.6 yrs	Female	Purchase	3	L	AI
AA-Bole	Zinaye Abraham	Wereda 8	1F077	50	Large	2645	HF Cross	7.7 yrs	Female	Purchase	4	L	AI
AA-Bole	Zinaye Abraham	Wereda 8	1F077	50	Large	2658	HF Cross	8 yrs	Female	Purchase	5	L	AI
AA-Bole	Zinaye Abraham	Wereda 8	1F077	50	Large	2651	HF Cross	6.6 yrs	Female	Purchase	4	L	AI
AA-Bole	Zinaye Abraham	Wereda 8	1F077	50	Large	2665	HF Cross	6.7 yrs	Female	Purchase	4	L	AI
AA-Bole	Zinaye Abraham	Wereda 8	1F077	50	Large	2656	HF Cross	6.6 yrs	Female	Purchase	3	NPR
AA-Bole	Zinaye Abraham	Wereda 8	1F077	50	Large	2646	HF Cross	4 yrs	Female	Own stock		NPR
AA-Bole	Zinaye Abraham	Wereda 8	1F077	50	Large	2666	HF Cross	3.5 yrs	Female	Own stock		PR	AI
AA-Bole	Zinaye Abraham	Wereda 8	1F077	50	Large	2673	HF Cross	1.5 yrs	Female	Own stock
AA-Bole	Zinaye Abraham	Wereda 8	1F077	50	Large	2674	HF Cross	1.5 yrs	Female	Own stock
AA-Bole	Zinaye Abraham	Wereda 8	1F077	50	Large	2671	HF Cross	2.4 yrs	Female	Own stock
AA-Bole	Zinaye Abraham	Wereda 8	1F077	50	Large	2663	HF Cross	2.4 yrs	Female	Own stock		PR	AI	RB
AA-Bole	Zinaye Abraham	Wereda 8	1F077	50	Large	2672	HF Cross	2.3 yrs	Female	Own stock
AA-Bole	Zinaye Abraham	Wereda 8	1F077	50	Large	2677	HF Cross	2 yrs	Female	Own stock
AA-Bole	Zinaye Abraham	Wereda 8	1F077	50	Large	2679	HF Cross	2 yrs	Female	Own stock		PR	AI
AA-Bole	Weltei	Wereda 11	1F078	31	Medium	2748	HF Cross	2 yrs	Female	Own stock		PR	AI
AA-Bole	Weltei	Wereda 11	1F078	31	Medium	2749	HF Cross	2 yrs	Female	Own stock		PR	AI
AA-Bole	Weltei	Wereda 11	1F078	31	Medium	2747	HF Cross	3 yrs	Female	Own stock
AA-Bole	Weltei	Wereda 11	1F078	31	Medium	2750	HF Cross	3 yrs	Female	Own stock		PR	AI
AA-Bole	Weltei	Wereda 11	1F078	31	Medium	2744	HF Cross	3.5 yrs	Female	Own stock	1	L	AI
AA-Bole	Weltei	Wereda 11	1F078	31	Medium	2743	HF Cross	3 yrs	Female	Own stock	1	PR, L	AI
AA-Bole	Weltei	Wereda 11	1F078	31	Medium	2737	HF Cross	5 yrs	Female	Own stock	3	PR, L	AI
AA-Bole	Weltei	Wereda 11	1F078	31	Medium	w09	HF Cross	2 yrs	Male	Own stock
AA-Bole	Weltei	Wereda 11	1F078	31	Medium	2739	HF Cross	5 yrs	Female	Own stock	3	PR, L	AI
AA-Bole	Weltei	Wereda 11	1F078	31	Medium	2740	HF Cross	6 yrs	Female	Own stock	4	L	AI
AA-Bole	Weltei	Wereda 11	1F078	31	Medium	2742	HF Cross	3.5 yrs	Female	Own stock	1	PR, L	AI
AA-Bole	Weltei	Wereda 11	1F078	31	Medium	2738	HF Cross	5 yrs	Female	Own stock	3	PR, L	AI
AA-Bole	Weltei	Wereda 11	1F078	31	Medium	2736	HF Cross	5 yrs	Female	Own stock	3	L	AI
AA-Bole	Weltei	Wereda 11	1F078	31	Medium	2732	HF Cross	5 yrs	Female	Own stock	3	PR, L	AI
AA-Bole	Weltei	Wereda 11	1F078	31	Medium	2734	HF Cross	5 yrs	Female	Own stock	3	PR	AI
AA-Bole	Weltei	Wereda 11	1F078	31	Medium	2751	HF Cross	2 yrs	Female	Own stock
AA-Bole	Weltei	Wereda 11	1F078	31	Medium	2746	HF Cross	3.5 yrs	Female	Own stock	1	PR, L	AI
AA-Bole	Wubalem	Wereda 05	1F079	13	Small	2289	HF Cross	5 yrs	Female	Own stock	3	L	AI
AA-Bole	Wubalem	Wereda 05	1F079	13	Small	2294	HF Cross	5 yrs	Female	Own stock	3	L	AI
AA-Bole	Wubalem	Wereda 05	1F079	13	Small	2291	HF Cross	5 yrs	Female	Own stock	3	L	AI
AA-Bole	Wubalem	Wereda 05	1F079	13	Small	2292	HF Cross	4 yrs	Female	Own stock	2	PR, L	AI
AA-Bole	Wubalem	Wereda 05	1F079	13	Small	W01	HF Cross	7 yrs	Female	Own stock	4		AI	RB, Ab
AA-Bole	Wubalem	Wereda 05	1F079	13	Small	2293	HF Cross	3 yrs	Female	Own stock	1	PR, L	AI
AA-Bole	Wubalem	Wereda 05	1F079	13	Small	2290	HF Cross	5 yrs	Female	Own stock	3	L	AI
AA-Bole	Wubalem	Wereda 05	1F079	13	Small	2295	HF Cross	3 yrs	Female	Own stock	1	L	AI
AA-Bole	Wubalem	Wereda 05	1F079	13	Small	2296	HF Cross	3 yrs	Female	Own stock			AI
AA-Bole	Yalelet	Wereda 05	1F080	14	Small	2336	HF Cross	7 yrs	Female	Own stock	4	L	AI
AA-Bole	Yalelet	Wereda 05	1F080	14	Small	2326	HF Cross	8 yrs	Female	Own stock	5	L	AI
AA-Bole	Yalelet	Wereda 05	1F080	14	Small	2333	HF Cross	3 yrs	Female	Own stock	1	L	AI
AA-Bole	Yalelet	Wereda 05	1F080	14	Small	2332	HF Cross	4 ys	Female	Own stock	2	L	AI
AA-Bole	Yalelet	Wereda 05	1F080	14	Small	2334	HF Cross	3 ys	Female	Own stock	1	L	AI
AA-Bole	Yalelet	Wereda 05	1F080	14	Small	2338	HF Cross	1.8 yrs	Female	Own stock		PR	AI
AA-Bole	Yalelet	Wereda 05	1F080	14	Small	2337	HF Cross	1.8 yrs	Female	Purchase		PR	AI
AA-Bole	Yalelet	Wereda 05	1F080	14	Small	Y02	HF Cross	1.5 ys	Female	Purchase		PR	AI
AA-Bole	Yalelet	Wereda 05	1F080	14	Small	2330	HF Cross	3.5 ys	Female	Own stock	1	PR	AI
AA-Bole	Yalelet	Wereda 05	1F080	14	Small	2329	HF Cross	4 ys	Female	Own stock	2
AA-Bole	Nigussie Belay	Wereda 05	1F081	6	Small	2308	HF Cross	4 Y	Female	Own stock	2	L	AI
AA-Bole	Nigussie Belay	Wereda 05	1F081	6	Small	2307	HF Cross	3 Y	Female	Own stock	1	L	AI
AA-Bole	Nigussie Belay	Wereda 05	1F081	6	Small	2306	HF Cross	4 y	Female	Own stock	2	L	AI
AA-Bole	Nigussie Belay	Wereda 05	1F081	6	Small	2309	HF Cross	2 yrs	Female	Own stock		PR	AI
AA-Bole	Nigussie Belay	Wereda 05	1F081	6	Small	2312	HF Cross	4 y	Female	Purchase	1	NPR
AA-Bole	W/Gebreal	Wereda 05	1F082	6	Small	2325	HF Cross	2 yrs	Female	Purchase		PR	AI
AA-Bole	W/Gebreal	Wereda 05	1F082	6	Small	2332	HF Cross	3.5 Y	Female	Purchase	1	PR	AI
AA-Bole	W/Gebreal	Wereda 05	1F082	6	Small	2317	HF Cross	4.5 yrs	Female	Purchase	3	PR	AI
AA-Bole	Worknesh Desta	Wereda 05	1F083	16	Small	W01	HF Cross	4 y	Female	Own stock	2	L	AI
AA-Bole	Worknesh Desta	Wereda 05	1F083	16	Small	W03	HF Cross	4 y	Female	Own stock	2	L, PR	AI
AA-Bole	Worknesh Desta	Wereda 05	1F083	16	Small	2310	HF Cross	2.5 yrs	Female	Purchase		PR	AI	RB
AA-Bole	Worknesh Desta	Wereda 05	1F083	16	Small	Dingete	HF Cross	3 y	Female	Own stock		PR	AI
AA-Bole	Worknesh Desta	Wereda 05	1F083	16	Small	W06	HF Cross	3 y	Female	Own stock	1	PR	AI
AA-Bole	Worknesh Desta	Wereda 05	1F083	16	Small	W07	HF Cross	3 y	Female	Own stock	1	PR	AI
AA-Bole	Worknesh Desta	Wereda 05	1F083	16	Small	W08	HF Cross	7 yrs	Female	Own stock	4	L, PR	AI
AA-Bole	Worknesh Desta	Wereda 05	1F083	16	Small	2320	HF Cross	7 yrs	Female	Own stock	4	PR	AI
AA-Bole	Worknesh Desta	Wereda 05	1F083	16	Small	W12	HF Cross	3 y	Female	Own stock	1	L	AI
AA-Bole	Worknesh Desta	Wereda 05	1F083	16	Small	2324	HF Cross	1.6 yrs	Female	Own stock		PR	AI
AA-Bole	Woinshet	Wereda 06	1F084	10	Small	W01	HF Cross	3.5 Y	Female	Own stock	1	PR, L	AI
AA-Bole	Woinshet	Wereda 07	1F084	10	Small	W02	HF Cross	7 yrs	Female	Own stock	4	L, PR	AI	RB
AA-Bole	Woinshet	Wereda 08	1F084	10	Small	W03	HF Cross	7.5 Y	Female	Own stock	5	L	AI
AA-Bole	Woinshet	Wereda 09	1F084	10	Small	W04	HF Cross	3 Y	Female	Own stock	1	L, PR	AI
AA-Bole	Woinshet	Wereda 10	1F084	10	Small	W05	HF Cross	2 yrs	Female	Own stock		PR	AI
AA-Bole	Woinshet	Wereda 11	1F084	10	Small	W06	HF Cross	3.5 Y	Female	Own stock	1	L, PR	AI
AA-Bole	Woinshet	Wereda 12	1F084	10	Small	W09	HF Cross	1.8 yrs	Female	Own stock		PR	AI
AA-Bole	Woinshet	Wereda 13	1F084	10	Small	W10	HF Cross	3 Y	Female	Own stock	1	L	AI
AA-Bole	Solomon Getachew	Wereda 05	1F085	24	Medium	6	HF Cross	5 yrs	Female	Own stock	3	L	B
AA-Bole	Solomon Getachew	Wereda 05	1F085	24	Medium	S01	HF Cross	4 Y	Female	Own stock	2	L	B
AA-Bole	Solomon Getachew	Wereda 05	1F085	24	Medium	S02	HF Cross	6 yrs	Female	Own stock	4		B
AA-Bole	Solomon Getachew	Wereda 05	1F085	24	Medium	S03	HF Cross	7 yrs	Female	Own stock	4	L	B
AA-Bole	Solomon Getachew	Wereda 05	1F085	24	Medium	1	HF Cross	4.5 yrs	Female	Own stock	2	L	B
AA-Bole	Solomon Getachew	Wereda 05	1F085	24	Medium	S04	HF Cross	3 y	Female	Own stock	1	L, PR	B
AA-Bole	Solomon Getachew	Wereda 05	1F085	24	Medium	S05	HF Cross	3 y	Female	Own stock	1	L	B
AA-Bole	Solomon Getachew	Wereda 05	1F085	24	Medium	S06	HF Cross	5 yrs	Female	Own stock	3	L	B
AA-Bole	Solomon Getachew	Wereda 05	1F085	24	Medium	S07	HF Cross	5 yrs	Female	Own stock	3	L	B
AA-Bole	Solomon Getachew	Wereda 05	1F085	24	Medium	S08	HF Cross	2 yrs	Female	Own stock		PR	B
AA-Bole	Solomon Getachew	Wereda 05	1F085	24	Medium	S09	HF Cross	3 y	Female	Own stock	1	L	B
AA-Bole	Solomon Getachew	Wereda 05	1F085	24	Medium	S10	HF Cross	2 yrs	Female	Own stock		PR	B
AA-Bole	Solomon Getachew	Wereda 05	1F085	24	Medium	S11	HF Cross	7 yrs	Female	Own stock	5	L	B
AA-Bole	Solomon Getachew	Wereda 05	1F085	24	Medium	S12	HF Cross	4.5 yrs	Female	Own stock	2	L, PR	B
AA-Bole	Solomon Getachew	Wereda 05	1F085	24	Medium	S13	HF Cross	7 yrs	Female	Purchase	4	L	B	Ab
AA-Bole	Solomon Getachew	Wereda 05	1F085	24	Medium	S14	HF Cross	6 yrs	Female	Own stock	3	PR	B
AA-Bole	Solomon Getachew	Wereda 05	1F085	24	Medium	S15	HF Cross	4 y	Female	Own stock	2	L	B
AA-Bole	Sisay Wubalem	Wereda 03	1F086	8	Small	2396	HF Cross	2.5 yrs	Female	Own stock	1	L	AI
AA-Bole	Sisay Wubalem	Wereda 03	1F086	8	Small	2392	HF Cross	4.5 yrs	Female	Purchase	3	L, PR	B
AA-Bole	Sisay Wubalem	Wereda 03	1F086	8	Small	S03	HF Cross	4.5 yrs	Female	Purchase	2	L, PR	AI
AA-Bole	Walelegn Yihune	Wereda 04	1F087	14	Small	2407	HF Cross	3.5 y	Female	Own stock	1	L, PR	AI
AA-Bole	Walelegn Yihune	Wereda 05	1F087	14	Small	2416	HF Cross	3.5 y	Female	Own stock	1	L	AI
AA-Bole	Walelegn Yihune	Wereda 06	1F087	14	Small	2404	HF Cross	3.5 y	Female	Own stock	1	L	AI
AA-Bole	Walelegn Yihune	Wereda 07	1F087	14	Small	2413	HF Cross	4 y	Female	Own stock	2	L	AI
AA-Bole	Walelegn Yihune	Wereda 08	1F087	14	Small	2411	HF Cross	3.5 y	Female	Own stock	1	L, PR	AI
AA-Bole	Walelegn Yihune	Wereda 09	1F087	14	Small	2410	HF Cross	3 y	Female	Own stock	1	L	AI
AA-Bole	Walelegn Yihune	Wereda 10	1F087	14	Small	2408	HF Cross	4 y	Female	Own stock	2		AI
AA-Bole	Wondimeneh	Wereda 04	1F088	37	Medium	8167	HF Cross	4.5 yrs	Female	Purchase	2	L	AI
AA-Bole	Wondimeneh	Wereda 04	1F088	37	Medium	2451	HF Cross	4.5 yrs	Female	Own stock	2	L	AI
AA-Bole	Wondimeneh	Wereda 04	1F088	37	Medium	7683	HF Cross	3.6 yrs	Female	Own stock	1	L	AI
AA-Bole	Wondimeneh	Wereda 04	1F088	37	Medium	2462	HF Cross	5 yrs	Female	Own stock	1	L	AI
AA-Bole	Wondimeneh	Wereda 04	1F088	37	Medium	2449	HF Cross	5 yrs	Female	Own stock	1	L	AI
AA-Bole	Wondimeneh	Wereda 04	1F088	37	Medium	2444	HF Cross	8 Y	Female	Own stock	3	L	AI
AA-Bole	Wondimeneh	Wereda 04	1F088	37	Medium	7687	HF Cross	2.8 yrs	Female	Own stock	1	L	AI
AA-Bole	Wondimeneh	Wereda 04	1F088	37	Medium	2460	HF Cross	5 yrs	Female	Own stock	1	L	AI
AA-Bole	Wondimeneh	Wereda 04	1F088	37	Medium	2448	HF Cross	5.4 Y	Female	Own stock	1	L	AI
AA-Bole	Wondimeneh	Wereda 04	1F088	37	Medium	8166	HF Cross	4.5 yrs	Female	Own stock		L	AI
AA-Bole	Wondimeneh	Wereda 04	1F088	37	Medium	2452	HF Cross	4.5 yrs	Female	Purchase	1	L	AI
AA-Bole	Wondimeneh	Wereda 04	1F088	37	Medium	2805	HF Cross	3.9 Y	Female	Purchase	1	L	AI
AA-Bole	Wondimeneh	Wereda 04	1F088	37	Medium	2447	HF Cross	4 Y	Female	Own stock	2	PR	AI
AA-Bole	Wondimeneh	Wereda 04	1F088	37	Medium	2445	HF Cross	4 Y	Female	Own stock	2	PR	AI
AA-Bole	Wondimeneh	Wereda 04	1F088	37	Medium	7682	HF Cross	3.5 Y	Female	Own stock	2	PR	AI
AA-Bole	Wondimeneh	Wereda 04	1F088	37	Medium	2454	HF Cross	4.5 yrs	Female	Own stock	2	PR	AI
AA-Bole	Wondimeneh	Wereda 04	1F088	37	Medium	7681	HF Cross	4 Y	Female	Purchase	2	PR	AI
AA-Bole	Wondimeneh	Wereda 04	1F088	37	Medium	2463	HF Cross	4 Y	Female	Own stock	2	PR	AI
AA-Bole	Wondimeneh	Wereda 04	1F088	37	Medium	2461	HF Cross	3.8 yrs	Female	Own stock	2	PR	AI
AA-Bole	Wondimeneh	Wereda 04	1F088	37	Medium	2453	HF Cross	4 Y	Female	Own stock	2	PR	AI
AA-Bole	Wondimeneh	Wereda 04	1F088	37	Medium	2456	HF Cross	2 yrs	Female	Own stock		PR	AI
AA-Bole	Wondimeneh	Wereda 04	1F088	37	Medium	2455	HF Cross	2 yrs	Female	Own stock		PR	AI
AA-Bole	Wondimeneh	Wereda 04	1F088	37	Medium	2459	HF Cross	2 yrs	Female	Own stock		PR	AI
AA-Bole		Wereda 04	1F089	12	Small	2424	HF Cross	4 Y	Female	Own stock	2	L	B
AA-Bole		Wereda 05	1F089	12	Small	2422	HF Cross	6 yrs	Female	Purchase	4	L, PR	AI
AA-Bole		Wereda 06	1F089	12	Small	2423	HF Cross	6.4 y	Female	Own stock	3	L, PR	AI
AA-Bole		Wereda 07	1F089	12	Small	2421	HF Cross	8.5 y	Female	Purchase	6	L	AI
AA-Bole		Wereda 08	1F089	12	Small	2425	HF Cross	2 yrs	Female	Own stock		PR	B
AA-Bole		Wereda 09	1F089	12	Small	2426	HF Cross	1.7 yrs	Female	Own stock		PR	AI
AA-Bole		Wereda 10	1F089	12	Small	2427	HF Cross	1.4 y	Female	Own stock		PR	B
AA-Bole	Abebech	Wereda 09	1F090	16	Small	2887	HF Cross	8 Y	Female	Own stock	5	PR	AI
AA-Bole	Abebech	Wereda 09	1F090	16	Small	2890	HF Cross	5 yrs	Female	Own stock	3	L	AI
AA-Bole	Abebech	Wereda 09	1F090	16	Small	2889	HF Cross	4 y	Female	Own stock	2	L, PR	AI
AA-Bole	Abebech	Wereda 09	1F090	16	Small	2888	HF Cross	5 yrs	Female	Own stock	2		AI
AA-Bole	Abebech	Wereda 09	1F090	16	Small	2892	HF Cross	3.5 y	Female	Own stock	1	L	AI
AA-Bole	Abebech	Wereda 09	1F090	16	Small	2886	HF Cross	5 yrs	Female	Own stock	3	L, PR	AI
AA-Bole	Abebech	Wereda 09	1F090	16	Small	2895	HF Cross	3 y	Female	Own stock	1	L	AI
AA-Bole	Abebech	Wereda 09	1F090	16	Small	2891	HF Cross	4 y	Female	Own stock	2	L	AI
AA-Bole	Abebech	Wereda 09	1F090	16	Small	2893	HF Cross	2 yrs	Female	Own stock		PR	AI
AA-Bole	Abebech	Wereda 09	1F090	16	Small	2896	HF Cross	1.8 yrs	Female	Own stock		PR	AI
AA-Bole	Abebech	Wereda 09	1F090	16	Small	2894	HF Cross	1.8 yrs	Female	Own stock		PR	AI
AA-Bole	Abebech	Wereda 09	1F090	16	Small	2897	HF Cross	1.8 yrs	Female	Own stock		PR	AI
AA-Bole	Almaz Abebe	Wereda 10	1F91	13	Small	2880	HF Cross	3 Y	Female	Own stock		L	AI
AA-Bole	Almaz Abebe	Wereda 10	1F91	13	Small	2876	HF Cross	3 Y	Female	Own stock		L	AI
AA-Bole	Almaz Abebe	Wereda 10	1F91	13	Small	2873	HF Cross	4 Y	Female	Own stock		L	AI
AA-Bole	Almaz Abebe	Wereda 10	1F91	13	Small	2874	HF Cross	3 y	Female	Own stock		L	AI
AA-Bole	Almaz Abebe	Wereda 10	1F91	13	Small	2868	HF Cross	6 yrs	Female	Own stock		L	AI
AA-Bole	Almaz Abebe	Wereda 10	1F91	13	Small	2870	HF Cross	5 yrs	Female	Own stock		L	AI
AA-Bole	Almaz Abebe	Wereda 10	1F91	13	Small	2872	HF Cross	4 y	Female	Own stock		L	AI
AA-Bole	Almaz Abebe	Wereda 10	1F91	13	Small	2878	HF Cross	2.5 yrs	Female	Own stock		PR	AI
AA-Bole	Almaz Abebe	Wereda 10	1F91	13	Small	2877	HF Cross	2 yrs	Female	Own stock		PR	AI
AA-Bole	Almaz Abebe	Wereda 10	1F91	13	Small	2865	HF Cross	6 yrs	Female	Own stock			AI
AA-Akaki Kaliti	Yishak shimbir	Wereda 07	1F92	19	Small	3228	HF Cross	2 yrs	Female	Own stock		PR	AI
AA-Akaki Kaliti	Yishak shimbir	Wereda 07	1F92	19	Small	3226	HF Cross	3.5 y	Female	Purchase	1	L, PR	AI
AA-Akaki Kaliti	Yishak shimbir	Wereda 07	1F92	19	Small	3221	HF Cross	7 yrs	Female	Purchase	5	L	AI
AA-Akaki Kaliti	Yishak shimbir	Wereda 07	1F92	19	Small	3232	HF Cross	1.8 yrs	Female	Own stock		PR	AI
AA-Akaki Kaliti	Yishak shimbir	Wereda 07	1F92	19	Small	3233	HF Cross	1.4 y	Female	Own stock
AA-Akaki Kaliti	Yishak shimbir	Wereda 07	1F92	19	Small	3222	HF Cross	4 y	Female	Purchase	2	L, PR	AI
AA-Akaki Kaliti	Yishak shimbir	Wereda 07	1F92	19	Small	2393	HF Cross	5 yrs	Female	Purchase	3	L	AI
AA-Akaki Kaliti	Yishak shimbir	Wereda 07	1F92	19	Small	3227	HF Cross	3 y	Female	Purchase	1	L, PR	AI
AA-Akaki Kaliti	Yishak shimbir	Wereda 07	1F92	19	Small	3225	HF Cross	4 y	Female	Own stock	2	PR	AI
AA-Akaki Kaliti	Yishak shimbir	Wereda 07	1F92	19	Small	3224	HF Cross	3 y	Female	Purchase	1	L, PR	AI
AA-Akaki Kaliti	Yishak shimbir	Wereda 07	1F92	19	Small	3223	HF Cross	4 y	Female	Purchase	2	L, PR	AI
AA-Akaki Kaliti	Yishak shimbir	Wereda 07	1F92	19	Small	3230	HF Cross	2 yrs	Female	Own stock		PR	AI
AA-Akaki Kaliti	Yishak shimbir	Wereda 07	1F92	19	Small	3229	HF Cross	1.8 yrs	Female	Own stock			B
AA-Akaki Kaliti	Yishak shimbir	Wereda 07	1F92	19	Small	3231	HF Cross	1.7 yrs	Female	Own stock		PR	AI
AA-Akaki Kaliti	Yishak shimbir	Wereda 07	1F92	19	Small	Black	HF Cross	2 yrs	Female	Purchase		PR	AI
AA-Akaki Kaliti	Tsegaye Anke	Wereda 07	1F93	13	Small	3242	HF Cross	4 Y	Female	Own stock	2	L, PR	AI
AA-Akaki Kaliti	Tsegaye Anke	Wereda 07	1F93	13	Small	3244	HF Cross	3 y	Female	Purchase	1	L	AI
AA-Akaki Kaliti	Tsegaye Anke	Wereda 07	1F93	13	Small	1561	HF Cross	6 yrs	Female	Purchase	3	L	AI
AA-Akaki Kaliti	Tsegaye Anke	Wereda 07	1F93	13	Small	3250	HF Cross	3 y	Female	Purchase	1	L, PR	AI
AA-Akaki Kaliti	Tsegaye Anke	Wereda 07	1F93	13	Small	3243	HF Cross	4 y	Female	Purchase	2	L, PR	AI
AA-Akaki Kaliti	Tsegaye Anke	Wereda 07	1F93	13	Small	3241	HF Cross	6 yrs	Female	Purchase	3	L	AI
AA-Akaki Kaliti	Tsegaye Anke	Wereda 07	1F93	13	Small	3246	HF Cross	4 y	Female	Own stock	2	L	AI
AA-Akaki Kaliti	Tsegaye Anke	Wereda 07	1F93	13	Small	3245	HF Cross	4 y	Female	Own stock	2	L	AI
AA-Akaki Kaliti	Tsegaye Anke	Wereda 07	1F93	13	Small	3248	HF Cross	3 y	Female	Purchase	1	L	AI
AA-Akaki Kaliti	Tsegaye Anke	Wereda 07	1F93	13	Small	3249	HF Cross	2.3 yrs	Female	Own stock			AI
AA-Akaki Kaliti	Tsegaye Anke	Wereda 07	1F93	13	Small	1563	HF Cross	1.8 yrs	Female	Purchase			AI
AA-Akaki Kaliti	Tsegaye Anke	Wereda 07	1F93	13	Small	1562	HF Cross	2 yrs	Female	Purchase		PR	AI
AA-Akaki Kaliti	Elfinesh	Wereda 07	1F94	11	Small	3260	HF Cross	2 yrs	Female	Purchase		PR	AI
AA-Akaki Kaliti	Elfinesh	Wereda 07	1F94	11	Small	3254	HF Cross	5 yrs	Female	Own stock	3	L	AI
AA-Akaki Kaliti	Elfinesh	Wereda 07	1F94	11	Small	3255	HF Cross	7 yrs	Female	Own stock	5	L	AI
AA-Akaki Kaliti	Elfinesh	Wereda 07	1F94	11	Small	3261	HF Cross	2 yrs	Female	Own stock			AI
AA-Akaki Kaliti	Elfinesh	Wereda 07	1F94	11	Small	Yemi	HF Cross	4 y	Female	Purchase	2	L	AI
AA-Akaki Kaliti	Elfinesh	Wereda 07	1F94	11	Small	3259	HF Cross	3 y	Female	Own stock	1	L	AI
AA-Akaki Kaliti	Elfinesh	Wereda 07	1F94	11	Small	3258	HF Cross	3 y	Female	Purchase	1	L	AI
AA-Akaki Kaliti	Elfinesh	Wereda 07	1F94	11	Small	3257	HF Cross	4 y	Female	Own stock	2	L, PR	AI
AA-Akaki Kaliti	Seid	Wereda 07	1F95	14	Small	1906	HF Cross	5 yrs	Female	Purchase	3	L	AI
AA-Akaki Kaliti	Seid	Wereda 07	1F95	14	Small	1088	HF Cross	2.5 yrs	Female	Own stock		PR	AI
AA-Akaki Kaliti	Seid	Wereda 07	1F95	14	Small	1902	HF Cross	5 yrs	Female	Purchase	3	L	AI
AA-Akaki Kaliti	Seid	Wereda 07	1F95	14	Small	3203	HF Cross	5 yrs	Female	Own stock	3	L	AI
AA-Akaki Kaliti	Seid	Wereda 07	1F95	14	Small	1905	HF Cross	3 y	Female	Own stock	1	L, PR	AI
AA-Akaki Kaliti	Seid	Wereda 07	1F95	14	Small	1904	HF Cross	3 y	Female	Own stock	1	L	AI
AA-Akaki Kaliti	Seid	Wereda 07	1F95	14	Small	1909	HF Cross	2 yrs	Female	Own stock		PR	AI
AA-Akaki Kaliti	Seid	Wereda 07	1F95	14	Small	1715	HF Cross	4 y	Female	Own stock	2	L	AI
AA-Akaki Kaliti	Seid	Wereda 07	1F95	14	Small	1714	HF Cross	3.5 y	Female	Own stock	1	L, PR	AI
AA-Akaki Kaliti	Mesfin	Wereda 07	1F96	23	Medium	103	HF Cross	6 yrs	Female	Own stock	4	L	AI
AA-Akaki Kaliti	Mesfin	Wereda 07	1F96	23	Medium	101	HF Cross	7 yrs	Female	Own stock	5	L	AI
AA-Akaki Kaliti	Mesfin	Wereda 07	1F96	23	Medium	107	HF Cross	5 yrs	Female	Own stock	3	PR	AI
AA-Akaki Kaliti	Mesfin	Wereda 07	1F96	23	Medium	Ibrahim	HF Cross	3 y	Female	Own stock	1	L	AI
AA-Akaki Kaliti	Mesfin	Wereda 07	1F96	23	Medium	112	HF Cross	6 yrs	Female	Own stock	3	PR	AI
AA-Akaki Kaliti	Mesfin	Wereda 07	1F96	23	Medium	Terefech	HF Cross	3 y	Female	Own stock	1	L, PR	AI
AA-Akaki Kaliti	Mesfin	Wereda 07	1F96	23	Medium	111	HF Cross	3 y	Female	Own stock	1	L	AI
AA-Akaki Kaliti	Mesfin	Wereda 07	1F96	23	Medium	119	HF Cross	2.5 yrs	Female	Own stock		PR	AI
AA-Akaki Kaliti	Mesfin	Wereda 07	1F96	23	Medium	106	HF Cross	5 yrs	Female	Own stock	3	L, PR	AI
AA-Akaki Kaliti	Mesfin	Wereda 07	1F96	23	Medium	104	HF Cross	5 yrs	Female	Own stock	3	L, PR	AI	RB
AA-Akaki Kaliti	Mesfin	Wereda 07	1F96	23	Medium	108	HF Cross	7 yrs	Female	Own stock	4	L, PR	AI	Ab, RB
AA-Akaki Kaliti	Mesfin	Wereda 07	1F96	23	Medium	102	HF Cross	4 y	Female	Own stock	2	L, PR	AI	RB
AA-Akaki Kaliti	Mesfin	Wereda 07	1F96	23	Medium	110	HF Cross	3 y	Female	Own stock	1	L, PR	AI
AA-Akaki Kaliti	Mesfin	Wereda 07	1F96	23	Medium	120	HF Cross	2 yrs	Female	Own stock		PR	AI
AA-Akaki Kaliti	Mesfin	Wereda 07	1F96	23	Medium	109	HF Cross	2 yrs	Female	Own stock		PR	AI
AA-Akaki Kaliti	Mesfin	Wereda 07	1F96	23	Medium	117	HF Cross	2 yrs	Female	Own stock
AA-Akaki Kaliti	Mesfin	Wereda 07	1F96	23	Medium	114	HF Cross	2.5 yrs	Female	Own stock		PR	AI
AA-Akaki Kaliti	Mesfin	Wereda 07	1F96	23	Medium	116	HF Cross	2.5 yrs	Female	Own stock		PR	AI
AA-Bole	Tsehaynesh	Wereda 12	1F97	15	Small	2933	HF Cross	5 yrs	Female	Own stock	3	L	B
AA-Bole	Tsehaynesh	Wereda 12	1F97	15	Small	2939	HF Cross	3 y	Female	Own stock	1	L, PR	B
AA-Bole	Tsehaynesh	Wereda 12	1F97	15	Small	2938	HF Cross	4 y	Female	Purchase	2	PR	B
AA-Bole	Tsehaynesh	Wereda 12	1F97	15	Small	2937	HF Cross	4 y	Female	Own stock	2	L, PR	B
AA-Bole	Tsehaynesh	Wereda 12	1F97	15	Small	2944	HF Cross	3 y	Female	Own stock	1	L, PR	B
AA-Bole	Tsehaynesh	Wereda 12	1F97	15	Small	2948	HF Cross	1.5 y	Female	Own stock		PR	B
AA-Bole	Tsehaynesh	Wereda 12	1F97	15	Small	2947	HF Cross	1.5 y	Female	Own stock		PR	B
AA-Bole	Tsehaynesh	Wereda 12	1F97	15	Small	2945	HF Cross	1.8 yrs	Female	Own stock		PR	B
AA-Bole	Tsehaynesh	Wereda 12	1F97	15	Small	2940	HF Cross	4 y	Female	Own stock	2	L, PR	B
AA-Bole	Tsehaynesh	Wereda 12	1F97	15	Small	2943	HF Cross	5 yrs	Female	Own stock	3	L, PR	B
AA-Bole	Tsehaynesh	Wereda 12	1F97	15	Small	2942	HF Cross	5 yrs	Female	Own stock	3	PR	B
AA-Bole	Tsehaynesh	Wereda 12	1F97	15	Small	2941	HF Cross	4 y	Female	Own stock	2	L, PR	B
AA-Bole	Tsehaynesh	Wereda 12	1F97	15	Small	Jemal	HF Cross	3 y	Male	Own stock
AA-Bole	Tsehaye	Wereda 12	1F98	8	Small	2961	HF Cross	4 Y	Female	Own stock	2	L, PR	AI
AA-Bole	Tsehaye	Wereda 12	1F98	8	Small	2959	HF Cross	4 y	Female	Own stock	2	L	AI
AA-Bole	Tsehaye	Wereda 12	1F98	8	Small	2957	HF Cross	4.5 yrs	Female	Own stock	3	L	AI
AA-Bole	Tsehaye	Wereda 12	1F98	8	Small	2963	HF Cross	4 y	Female	Own stock	2	L	AI
AA-Bole	Araya	Wereda 12	1F99	8	Small	2974	HF Cross	2.5 yrs	Female	Own stock		PR	AI
AA-Bole	Araya	Wereda 12	1F99	8	Small	2970	HF Cross	6 yrs	Female	Own stock	3	L	AI
AA-Bole	Araya	Wereda 12	1F99	8	Small	2973	HF Cross	4 Y	Female	Own stock	2	PR	AI
AA-Bole	Araya	Wereda 12	1F99	8	Small	2971	HF Cross	3 Y	Female	Own stock	1	PR	AI
AA-Bole	Fekadu	Wereda 12	1F100	9	Small	2984	HF Cross	4 Y	Female	Own stock	2	PR	AI
AA-Bole	Fekadu	Wereda 12	1F100	9	Small	2986	HF Cross	4 y	Female	Own stock	2	L, PR	B
AA-Bole	Fekadu	Wereda 12	1F100	9	Small	2983	HF Cross	4 y	Female	Own stock	2	L, PR	AI
AA-Bole	Fekadu	Wereda 12	1F100	9	Small	2987	HF Cross	3 y	Female	Own stock	1	L	B
AA-Bole	Fekadu	Wereda 12	1F100	9	Small	2991	HF Cross	2 yrs	Female	Own stock		PR	AI
AA-Bole	Fekadu	Wereda 12	1F100	9	Small	2985	HF Cross	4 y	Female	Own stock	2	L, PR	AI
AA-Bole	Getachew	Wereda 04	1F101	7	Small	2433	HF Cross	5 yrs	Female	Own stock	2	L, PR	AI
AA-Bole	Getachew	Wereda 04	1F101	7	Small	2436	HF Cross	1.4 Y	Female	Own stock
AA-Bole	Getachew	Wereda 04	1F101	7	Small	2435	HF Cross	1.8 yrs	Female	Own stock		PR	AI
AA-Bole	Getachew	Wereda 04	1F101	7	Small	2432	HF Cross	4 Y	Female	Own stock	2	L	AI
AA-Bole	Solomon	Wereda 01	1F102	10	Small	S01	HF Cross	3 Y	Female	Purchase	1	L	AI
AA-Bole	Solomon	Wereda 01	1F102	10	Small	S03	HF Cross	5 yrs	Female	Purchase	3	L	AI
AA-Bole	Solomon	Wereda 01	1F102	10	Small	S05	HF Cross	2.5 yrs	Female	Purchase		PR	AI
AA-Bole	Solomon	Wereda 01	1F102	10	Small	S06	HF Cross	5 yrs	Female	Purchase	3	PR	AI
AA-Bole	Solomon	Wereda 01	1F102	10	Small	S08	HF Cross	6 yrs	Female	Purchase	4	L	AI
AA-Bole	Solomon	Wereda 01	1F102	10	Small	2482	HF Cross	3 Y	Female	Purchase	1	L, PR	AI
AA-Bole	Gezahegn	Wereda 01	1F103	8	Small	G03	HF Cross	2 yrs	Female	Own stock		PR	AI
AA-Bole	Gezahegn	Wereda 01	1F103	8	Small	G05	HF Cross	4 Y	Female	Purchase	2	L	AI	Ab
AA-Bole	Gezahegn	Wereda 01	1F103	8	Small	G06	HF Cross	5 yrs	Female	Purchase	3	L, PR	AI
AA-Bole	Gezahegn	Wereda 01	1F103	8	Small	G07	HF Cross	4 Y	Female	Purchase	2	L	AI
AA-Bole	Gezahegn	Wereda 01	1F103	8	Small	G08	HF Cross	4 Y	Female	Purchase	2	L	AI
AA-Bole	Temsalet	Wereda 01	1F104	7	Small	1022	HF Cross	3.5 Y	Female	Purchase	1	L, PR	AI
AA-Bole	Temsalet	Wereda 01	1F104	7	Small	1023	HF Cross	3.5 Y	Female	Purchase	1	L	AI
AA-Bole	Temsalet	Wereda 01	1F104	7	Small	1021	HF Cross	4 Y	Female	Own stock	2	PR	AI
AA-Bole	Temsalet	Wereda 01	1F104	7	Small	1025	HF Cross	2 yrs	Female	Purchase
AA-Bole	Temsalet	Wereda 01	1F104	7	Small	1024	HF Cross	2.4 yrs	Female	Purchase		PR	AI
AA-Bole	Destaw Mesay	Wereda 01	1F105	6	Small	2471	HF Cross	3 Y	Female	Own stock	1	L	AI
AA-Bole	Destaw Mesay	Wereda 01	1F105	6	Small	2469	HF Cross	6 yrs	Female	Own stock	3	PR	AI
AA-Bole	Destaw Mesay	Wereda 01	1F105	6	Small	2467	HF Cross	6 yrs	Female	Own stock	3	PR	AI
AA-Bole	Destaw Mesay	Wereda 01	1F105	6	Small	2470	HF Cross	3 Y	Female	Own stock	1	PR	AI
AA-Bole	Mohammed	Wereda 01	1F106	6	Small	M01	HF Cross	2 yrs	Female	Own stock		PR	AI
AA-Bole	Mohammed	Wereda 01	1F106	6	Small	M03	HF Cross	6 yrs	Female	Own stock	3	L	AI
AA-Bole	Mohammed	Wereda 01	1F106	6	Small	M04	HF Cross	7 yrs	Female	Purchase	4	L	AI
AA-Bole	Mohammed	Wereda 01	1F106	6	Small	M05	HF Cross	5 yrs	Female	Own stock	1	L	AI
AA-Bole	Mohammed	Wereda 01	1F106	6	Small	M06	HF Cross	4 y	Female	Own stock	2	PR	AI
AA-Bole	Tefera	Wereda 01	1F107	11	Small	1035	HF Cross	4 Y	Female	Purchase	2	L	B
AA-Bole	Tefera	Wereda 01	1F107	11	Small	1037	HF Cross	2 yrs	Female	Own stock		PR	AI
AA-Bole	Tefera	Wereda 01	1F107	11	Small	1034	HF Cross	5 yrs	Female	Purchase	3	L, PR	AI
AA-Bole	Tefera	Wereda 01	1F107	11	Small	1032	HF Cross	7 yrs	Female	Purchase	4	L, PR	AI
AA-Bole	Tefera	Wereda 01	1F107	11	Small	1033	HF Cross	6 yrs	Female	Purchase	3	L, PR	B
AA-Bole	Tefera	Wereda 01	1F107	11	Small	1036	HF Cross	3 Y	Female	Own stock		PR	AI
AA-Bole	Negash	Wereda 01	1F108	7	Small	Bure	HF Cross	4 y	Female	Purchase	2	L, PR	AI
AA-Bole	Negash	Wereda 01	1F108	7	Small	Real Bure	HF Cross	4 y	Female	Purchase	1
AA-Bole	Negash	Wereda 01	1F108	7	Small	Hortu	HF Cross	6 yrs	Female	Purchase	3	L, PR	AI
AA-Bole	Alemayehu	Wereda 01	1F109	9	Small	Bure	HF Cross	3 y	Female	Purchase	1	L	AI
AA-Bole	Alemayehu	Wereda 01	1F109	9	Small	Enat	HF Cross	4.5 yrs	Female	Purchase	2	L, PR	AI
AA-Bole	Alemayehu	Wereda 01	1F109	9	Small	Dimbush	HF Cross	3.5 y	Female	Own stock	1	L, PR	AI
AA-Bole	Alemayehu	Wereda 01	1F109	9	Small	Guracha	HF Cross	4 y	Female	Purchase	2	L	AI
AA-Yeka	Aynalem	Wereda 13	1F110	13	Small	Dinbit A01	HF Cross	3 y	Female	Own stock	1	L	AI
AA-Yeka	Aynalem	Wereda 13	1F110	13	Small	Sora A02	HF Cross	3 y	Female	Own stock	1	L	AI
AA-Yeka	Aynalem	Wereda 13	1F110	13	Small	Kasech A03	HF Cross	7 yrs	Female	Own stock	5	L	AI
AA-Yeka	Aynalem	Wereda 13	1F110	13	Small	Shanko A04	HF Cross	4 y	Female	Own stock	2	L	AI
AA-Yeka	Aynalem	Wereda 13	1F110	13	Small	Lemlem A05	HF Cross	5 yrs	Female	Own stock	3	L, PR	AI
AA-Yeka	Aynalem	Wereda 13	1F110	13	Small	Goshe A06	HF Cross	2.2 y	Female	Own stock		PR	AI
AA-Yeka	Aynalem	Wereda 13	1F110	13	Small	Korit A07	HF Cross	6 yrs	Female	Own stock	4	L	AI
AA-Yeka	Aynalem	Wereda 13	1F110	13	Small	Mitin A08	HF Cross	1.8 yrs	Female	Own stock		PR	AI
AA-Yeka	Aynalem	Wereda 13	1F110	13	Small	Lakech A09	HF Cross	2 yrs	Female	Own stock		PR	AI
AA-Yeka	Aynalem	Wereda 13	1F110	13	Small	Megal A10	HF Cross	4 y	Female	Own stock	2	L	AI
AA-Yeka	Aynalem	Wereda 13	1F110	13	Small	Shefo A11	HF Cross	4.5 yrs	Female	Own stock	2	L	AI
AA-Yeka	W/Kidan	Wereda 13	1F111	41	Medium	1827	HF Cross	4 Y	Female	Own stock	2	L, PR	B
AA-Yeka	W/Kidan	Wereda 13	1F111	41	Medium	104	HF Cross	5 yrs	Female	Own stock	3	L	B
AA-Yeka	W/Kidan	Wereda 13	1F111	41	Medium	1810	HF Cross	6 yrs	Female	Own stock	4	L	B
AA-Yeka	W/Kidan	Wereda 13	1F111	41	Medium	1820	HF Cross	6 yrs	Female	Own stock	4	L	B
AA-Yeka	W/Kidan	Wereda 13	1F111	41	Medium	1812	HF Cross	5 yrs	Female	Own stock	3	L	B
AA-Yeka	W/Kidan	Wereda 13	1F111	41	Medium	114	HF Cross	4 Y	Female	Own stock	2	L	B
AA-Yeka	W/Kidan	Wereda 13	1F111	41	Medium	1835	HF Cross	4 Y	Female	Own stock	2	L, PR	B
AA-Yeka	W/Kidan	Wereda 13	1F111	41	Medium	1828	HF Cross	5 yrs	Female	Own stock	3	L, PR	B
AA-Yeka	W/Kidan	Wereda 13	1F111	41	Medium	1814	HF Cross	6 yrs	Female	Own stock	4	L	B
AA-Yeka	W/Kidan	Wereda 13	1F111	41	Medium	1813	HF Cross	5 yrs	Female	Own stock	3	L, PR	B
AA-Yeka	W/Kidan	Wereda 13	1F111	41	Medium	1818	HF Cross	6 yrs	Female	Own stock	4	L	B
AA-Yeka	W/Kidan	Wereda 13	1F111	41	Medium	1819	HF Cross	6 yrs	Female	Own stock	4	L, PR	B
AA-Yeka	W/Kidan	Wereda 13	1F111	41	Medium	1815	HF Cross	5 yrs	Female	Own stock	3	L	B
AA-Yeka	W/Kidan	Wereda 13	1F111	41	Medium	1821	HF Cross	5 yrs	Female	Own stock	3	L, PR	B
AA-Yeka	W/Kidan	Wereda 13	1F111	41	Medium	1809	HF Cross	10 Y	Female	Own stock	7	L	B
AA-Yeka	W/Kidan	Wereda 13	1F111	41	Medium	1834	HF Cross	4 Y	Female	Own stock	1	L, PR	B
AA-Yeka	W/Kidan	Wereda 13	1F111	41	Medium	1822	HF Cross	5 yrs	Female	Own stock	3	L, PR	B
AA-Yeka	W/Kidan	Wereda 13	1F111	41	Medium	1823	HF Cross	5 yrs	Female	Own stock	3	L, PR	B
AA-Yeka	W/Kidan	Wereda 13	1F111	41	Medium	1817	HF Cross	6 yrs	Female	Own stock	4	L	B
AA-Yeka	W/Kidan	Wereda 13	1F111	41	Medium	1830	HF Cross	5 yrs	Female	Own stock	3	L	B
AA-Yeka	W/Kidan	Wereda 13	1F111	41	Medium	1826	HF Cross	5 yrs	Female	Own stock	3	L, PR	B
AA-Yeka	W/Kidan	Wereda 13	1F111	41	Medium	1841	HF Cross	2 yrs	Female	Own stock		PR	B
AA-Yeka	W/Kidan	Wereda 13	1F111	41	Medium	1840	HF Cross	2 yrs	Female	Own stock		PR	B
AA-Yeka	W/Kidan	Wereda 13	1F111	41	Medium	1837	HF Cross	2.5 yrs	Female	Own stock		PR	B
AA-Yeka	W/Kidan	Wereda 13	1F111	41	Medium	1832	HF Cross	4 Y	Female	Own stock	2	L	B
AA-Yeka	W/Kidan	Wereda 13	1F111	41	Medium	1825	HF Cross	3.5 Y	Female	Own stock	1	L, PR	B
AA-Yeka	W/Kidan	Wereda 13	1F111	41	Medium	1811	HF Cross	5 yrs	Female	Own stock	3	L, PR	B
AA-Yeka	W/Kidan	Wereda 13	1F111	41	Medium	1824	HF Cross	4 Y	Female	Own stock	2	L	B
AA-Yeka	W/Kidan	Wereda 13	1F111	41	Medium	Liyu 1	HF Cross	5 yrs	Female	Purchase	3	L	B
AA-Yeka	W/Kidan	Wereda 13	1F111	41	Medium	Liyu 2 Bull	HF Cross	2 yrs	Male	Own stock
AA-Yeka	W/Kidan	Wereda 13	1F111	41	Medium	1847	HF Cross	3 Y	Male	Purchase
AA-Yeka	Tefera	Wereda 13	1F112	28	Medium	T01	HF Cross	8 Y	Female	Own stock
AA-Yeka	Tefera	Wereda 13	1F112	28	Medium	T02	HF Cross	5 yrs	Female	Own stock	3	L	B
AA-Yeka	Tefera	Wereda 13	1F112	28	Medium	T03	HF Cross	4 y	Female	Own stock	2	L	B
AA-Yeka	Tefera	Wereda 13	1F112	28	Medium	T04	HF Cross	8 y	Female	Own stock	5	L, PR	B
AA-Yeka	Tefera	Wereda 13	1F112	28	Medium	T05	HF Cross	6 yrs	Female	Own stock	4	L	B	Ab
AA-Yeka	Tefera	Wereda 13	1F112	28	Medium	T06	HF Cross	6 yrs	Female	Own stock	3	L	B	Ab
AA-Yeka	Tefera	Wereda 13	1F112	28	Medium	T07	HF Cross	6 yrs	Female	Own stock	3	L	B
AA-Yeka	Tefera	Wereda 13	1F112	28	Medium	T08	HF Cross	6 yrs	Female	Own stock	3	L	B
AA-Yeka	Tefera	Wereda 13	1F112	28	Medium	T09	HF Cross	2.5 yrs	Female	Own stock		PR	B
AA-Yeka	Tefera	Wereda 13	1F112	28	Medium	T10	HF Cross	3 y	Female	Own stock	1	L	B
AA-Yeka	Tefera	Wereda 13	1F112	28	Medium	T11	HF Cross	3 y	Female	Own stock	1	L, PR	B
AA-Yeka	Tefera	Wereda 13	1F112	28	Medium	T12	HF Cross	3 y	Female	Own stock	1	L	B
AA-Yeka	Tefera	Wereda 13	1F112	28	Medium	T13	HF Cross	6 yrs	Female	Own stock	3	L	B	Ab
AA-Yeka	Tefera	Wereda 13	1F112	28	Medium	T14	HF Cross	3 y	Male	Own stock
AA-Yeka	Hussen		1F113	15	Small	H01	HF Cross	7 yrs	Female	Own stock	5	L	AI
AA-Yeka	Hussen		1F113	15	Small	H02	HF Cross	7 yrs	Female	Own stock	5	L	AI
AA-Yeka	Hussen		1F113	15	Small	H03	HF Cross	7 yrs	Female	Own stock	4	PR	AI
AA-Yeka	Hussen		1F113	15	Small	H04	HF Cross	6 yrs	Female	Own stock	3	PR	AI
AA-Yeka	Hussen		1F113	15	Small	H05	HF Cross	7 yrs	Female	Own stock	4	L	AI
AA-Yeka	Hussen		1F113	15	Small	H06	HF Cross	5 yrs	Female	Own stock	3	L, PR	AI
AA-Yeka	Hussen		1F113	15	Small	H07	HF Cross	4.5 yrs	Female	Own stock	2	L, PR	AI
AA-Yeka	Hussen		1F113	15	Small	H08	HF Cross	3 Y	Female	Own stock	1	L, PR	AI
AA-Yeka	Hussen		1F113	15	Small	H09	HF Cross	6 yrs	Female	Own stock	3	L, PR	AI
AA-Yeka	Hussen		1F113	15	Small	H10	HF Cross	2.5 yrs	Female	Own stock		PR	AI
AA-Yeka	Hussen		1F113	15	Small	1	HF Cross	3 Y	Female	Own stock	1	L	AI
AA-Yeka	Hussen		1F113	15	Small	H11	HF Cross	4 Y	Female	Own stock	2	L, PR	AI
AA-Yeka	Hussen		1F113	15	Small	H12	HF Cross	3 Y	Female	Purchase	1	L	AI
AA-Yeka	Hussen		1F113	15	Small	H13	HF Cross	1 Y	Female	Own stock
AA-Yeka	Hussen		1F113	15	Small	H14	HF Cross	6 yrs	Female	Own stock	3	L	AI
AA-Yeka	HUSSEN	Wereda 11	1F114	19	Small	H01	HF Cross	2.5 yrs	Female	Own stock		PR	AI
AA-Yeka	HUSSEN	Wereda 11	1F114	19	Small	H02	HF Cross	2.5 yrs	Female	Own stock		PR	AI
AA-Yeka	HUSSEN	Wereda 11	1F114	19	Small	H03	HF Cross	3.5 Y	Female	Own stock	1	PR	AI
AA-Yeka	HUSSEN	Wereda 11	1F114	19	Small	H04	HF Cross	6 yrs	Female	Own stock	4	L	AI
AA-Yeka	HUSSEN	Wereda 11	1F114	19	Small	H05	HF Cross	6 yrs	Female	Own stock	3	L, PR	AI
AA-Yeka	HUSSEN	Wereda 11	1F114	19	Small	H06	HF Cross	4.5 yrs	Female	Own stock	2	L, PR	AI
AA-Yeka	HUSSEN	Wereda 11	1F114	19	Small	H07	HF Cross	6 yrs	Female	Own stock	4	L	AI
AA-Yeka	HUSSEN	Wereda 11	1F114	19	Small	H08	HF Cross	3 Y	Female	Own stock	1	L, PR	AI
AA-Yeka	HUSSEN	Wereda 11	1F114	19	Small	H09	HF Cross	7 yrs	Female	Own stock	5	L	AI
AA-Yeka	HUSSEN	Wereda 11	1F114	19	Small	H10	HF Cross	4 Y	Female	Own stock	2	L	AI
AA-Yeka	HUSSEN	Wereda 11	1F114	19	Small	H11	HF Cross	4 Y	Female	Own stock	2	L	AI
AA-Yeka	HUSSEN	Wereda 11	1F114	19	Small	H12	HF Cross	2. 5 Y	Female	Own stock		PR	AI
AA-Yeka	HUSSEN	Wereda 11	1F114	19	Small	H13	HF Cross	2.5 yrs	Female	Own stock		PR	AI
AA-Yeka	HUSSEN	Wereda 11	1F114	19	Small	H14	HF Cross	2.5 yrs	Female	Own stock		PR	AI
AA-Yeka	HUSSEN	Wereda 11	1F114	19	Small	H15	HF Cross	2.5 yrs	Female	Own stock		PR	AI
AA-Yeka	Yalew	Wereda 11	1F115	16	Small	Y01	HF Cross	7 yrs	Female	Own stock	5	L	B
AA-Yeka	Yalew	Wereda 11	1F115	16	Small	Y02	HF Cross	3 Y	Female	Own stock	1	L, PR	B
AA-Yeka	Yalew	Wereda 11	1F115	16	Small	Y03	HF Cross	4 Y	Female	Own stock	2	L, PR	B
AA-Yeka	Yalew	Wereda 11	1F115	16	Small	Y04	HF Cross	2.5 yrs	Female	Own stock		PR	B
AA-Yeka	Yalew	Wereda 11	1F115	16	Small	Y05	HF Cross	4 Y	Female	Own stock	2		B
AA-Yeka	Yalew	Wereda 11	1F115	16	Small	Y06	HF Cross	5 yrs	Female	Own stock	2		B
AA-Yeka	Yalew	Wereda 11	1F115	16	Small	Y07	HF Cross	4.5 yrs	Female	Own stock	2	L, PR	B
AA-Yeka	Yalew	Wereda 11	1F115	16	Small	Y08	HF Cross	6 yrs	Female	Own stock	4	L	B
AA-Yeka	Yalew	Wereda 11	1F115	16	Small	Y09	HF Cross	5 yrs	Female	Own stock	2	L, PR	B
AA-Yeka	Yalew	Wereda 11	1F115	16	Small	Y10	HF Cross	4.5 yrs	Female	Own stock	2	L	B
AA-Yeka	Tsegaw	Wereda 11	1F116	13	Small	1663	HF Cross	4 Y	Female	Own stock	2	PR	AI
AA-Yeka	Tsegaw	Wereda 11	1F116	13	Small	1665	HF Cross	4 Y	Female	Own stock	2	L	AI
AA-Yeka	Tsegaw	Wereda 11	1F116	13	Small	1664	HF Cross	4 Y	Female	Own stock	2	L	AI
AA-Yeka	Tsegaw	Wereda 11	1F116	13	Small	T01	HF Cross	4 Y	Female	Own stock	2	L	AI
AA-Yeka	Tsegaw	Wereda 11	1F116	13	Small	1667	HF Cross	3 Y	Female	Own stock	1	L	AI
AA-Yeka	Tsegaw	Wereda 11	1F116	13	Small	1670	HF Cross	3 Y	Male	Own stock
AA-Yeka	Tsegaw	Wereda 11	1F116	13	Small	1671	HF Cross	2.5 yrs	Female	Own stock		PR	AI
AA-Yeka	Tsegaw	Wereda 11	1F116	13	Small	T02	HF Cross	5 yrs	Female	Own stock	3	L	AI
AA-Yeka	Tsegaw	Wereda 11	1F116	13	Small	T03	HF Cross	6 yrs	Female	Purchase	3	L	AI
AA-Yeka	Tsegaw	Wereda 11	1F116	13	Small	10	HF Cross	7 yrs	Female	Own stock	4	PR	AI
AA-Yeka	Muluemebet	Wereda 11	1F117	7	Small	M01	HF Cross	3 Y	Female	Own stock		PR	B
AA-Yeka	Muluemebet	Wereda 11	1F117	7	Small	M02	HF Cross	4 Y	Female	Own stock	1	L, PR	AI
AA-Yeka	Muluemebet	Wereda 11	1F117	7	Small	M03	HF Cross	7 yrs	Female	Own stock	4	L	AI
AA-Yeka	Belaynesh	Wereda 11	1F118	8	Small	B01	HF Cross	4 Y	Female	Own stock	1	L, PR	AI
AA-Yeka	Belaynesh	Wereda 11	1F118	8	Small	Asnaku	HF Cross	8 Y	Female	Purchase	6	PR	AI
AA-Yeka	Belaynesh	Wereda 11	1F118	8	Small	B03	HF Cross	7 yrs	Female	Own stock	5	L	AI
AA-Yeka	Aregash	Wereda 11	1F119	11	Small	A01	HF Cross	5 yrs	Female	Own stock	3	L, PR	B
AA-Yeka	Aregash	Wereda 11	1F119	11	Small	A02	HF Cross	5 yrs	Female	Own stock	3	L	B
AA-Yeka	Aregash	Wereda 11	1F119	11	Small	A03	HF Cross	4 Y	Female	Own stock	2	L	B
AA-Yeka	Aytenew	Wereda 12	1F120	8	Small	1701	HF Cross	3 Y	Female	Own stock	1	L	B
AA-Yeka	Aytenew	Wereda 12	1F120	8	Small	1700	HF Cross	6 yrs	Female	Purchase	4	L	B
AA-Yeka	Aytenew	Wereda 12	1F120	8	Small	A01	HF Cross	4 Y	Female	Purchase	2	L	B
AA-Yeka	Aytenew	Wereda 12	1F120	8	Small	1702	HF Cross	5 yrs	Female	Purchase	3	L	B
AA-Yeka	Aytenew	Wereda 12	1F120	8	Small	A02	HF Cross	4 Y	Female	Purchase	2	L	B
AA-Yeka	Amelewerk	Wereda 12	1F121	8	Small	A01	HF Cross	5 yrs	Female	Purchase	3	L	AI
AA-Yeka	Amelewerk	Wereda 12	1F121	8	Small	1712	HF Cross	3 Y	Female	Purchase	1	L	AI
AA-Yeka	Amelewerk	Wereda 12	1F121	8	Small	1706	HF Cross	5 yrs	Female	Purchase	3	L	AI
AA-Yeka	Amelewerk	Wereda 12	1F121	8	Small	1709	HF Cross	3 Y	Female	Purchase	1	L	AI
AA-Yeka	Amelewerk	Wereda 12	1F121	8	Small	1710	HF Cross	6 yrs	Female	Purchase	2	L	AI
AA-Yeka	Amelewerk	Wereda 12	1F121	8	Small	1713	HF Cross	2.5 yrs	Female	Purchase		PR	AI
AA-Yeka	Misle	Wereda 12	1F122	9	Small	MA04	HF Cross	4 Y	Female	Own stock	2	L	AI
AA-Yeka	Misle	Wereda 12	1F122	9	Small	MA03	HF Cross	4 Y	Female	Purchase	2	L, PR	AI
AA-Yeka	Misle	Wereda 12	1F122	9	Small	MA02	HF Cross	6 yrs	Female	Purchase	4	L	AI
AA-Yeka	Misle	Wereda 12	1F122	9	Small	Bure	HF Cross	4 Y	Female	Own stock	2	PR	AI
AA-Yeka	Misle	Wereda 12	1F122	9	Small	MA01	HF Cross	2.5 yrs	Female	Own stock		PR	AI
AA-Yeka	Misle	Wereda 12	1F122	9	Small	MA06	HF Cross	3.5 Y	Female	Own stock	1	L	AI
AA-Yeka	Bedada	Wereda 10	1F123	7	Small	2242	HF Cross	5 yrs	Female	Own stock	3	L, PR	AI
AA-Yeka	Bedada	Wereda 10	1F123	7	Small	2241	HF Cross	8 Y	Female	Own stock	5	L	B
AA-Yeka	Bedada	Wereda 10	1F123	7	Small	2243	HF Cross	5 yrs	Female	Own stock	3	L, PR	AI
AA-Yeka	Bedada	Wereda 10	1F123	7	Small	2244	HF Cross	4 Y	Female	Own stock	2	L, PR	AI
AA-Yeka	Bedada	Wereda 10	1F123	7	Small	2245	HF Cross	3 Y	Female	Own stock	1	L, PR	AI
AA-Yeka	Teshome	Wereda 10	1F124	7	Small	2370	HF Cross	2.5 yrs	Female	Own stock
AA-Yeka	Teshome	Wereda 10	1F124	7	Small	2366	HF Cross	5 yrs	Female	Own stock	3	L, PR	AI
AA-Yeka	Teshome	Wereda 10	1F124	7	Small	2365	HF Cross	4.5 yrs	Female	Own stock	2	L, PR	AI
AA-Yeka	Teshome	Wereda 10	1F124	7	Small	2368	HF Cross	3.5 Y	Female	Own stock	1	L	AI
AA-Yeka	Adana Teferi	Wereda 7	1F125	8	Small	A01	HF Cross	6 yrs	Female	Own stock	3	L, PR	AI
AA-Yeka	Adana Teferi	Wereda 7	1F125	8	Small	A02	HF Cross	8 Y	Female	Own stock	5	L	AI
AA-Yeka	Adana Teferi	Wereda 7	1F125	8	Small	A03	HF Cross	4 Y	Female	Own stock	2	L	AI
AA-Yeka	Adana Teferi	Wereda 7	1F125	8	Small	A04	HF Cross	3 Y	Female	Own stock	3	L	AI
AA-Yeka	Kebede	Wereda 7	1F126	5	Small	K01	HF Cross	3 Y	Female	Own stock	1	L	AI
AA-Yeka	Kebede	Wereda 7	1F126	5	Small	K02	HF Cross	4 Y	Female	Own stock	2	L	AI
AA-Yeka	Kebede	Wereda 7	1F126	5	Small	K03	HF Cross	5 yrs	Female	Own stock	3	L	AI
AA-Yeka	Eyasu	Wereda 12	1F127	8	Small	E01	HF Cross	6 yrs	Female	Purchase	4	PR	AI
AA-Yeka	Eyasu	Wereda 12	1F127	8	Small	E02	HF Cross	4 Y	Female	Purchase	1	L	AI
AA-Yeka	Eyasu	Wereda 12	1F127	8	Small	E03	HF Cross	4 Y	Female	Purchase	2	L	AI	Ab
AA-Yeka	Eyasu	Wereda 12	1F127	8	Small	E04	HF Cross	9 Y	Female	Purchase	7	L	AI
AA-Yeka	Eyasu	Wereda 12	1F127	8	Small	E05	HF Cross	3.5 Y	Female	Purchase	1	L	AI
AA-Yeka	Eyasu	Wereda 12	1F127	8	Small	E06	HF Cross	1.7 yrs	Female	Own stock		PR	AI
AA-Yeka	Eyasu	Wereda 12	1F127	8	Small	E07	HF Cross	2 yrs	Female	Own stock
AA-Yeka	Gebreegziabher	Wereda 12	1F128	9	Small	1693	HF Cross	3 Y	Female	Purchase	1	L	AI
AA-Yeka	Gebreegziabher	Wereda 12	1F128	9	Small	1695	HF Cross	3 Y	Female	Purchase	1	L	AI
AA-Yeka	Gebreegziabher	Wereda 12	1F128	9	Small	1688	HF Cross	5 yrs	Female	Own stock	3	L, PR	AI
AA-Yeka	Gebreegziabher	Wereda 12	1F128	9	Small	G01	HF Cross	6 yrs	Female	Purchase	4	L	AI
AA-Yeka	Gebreegziabher	Wereda 12	1F128	9	Small	G02	HF Cross	3 Y	Female	Purchase	1	PR	AI
AA-Yeka	Gebreegziabher	Wereda 12	1F128	9	Small	1744	HF Cross	5 yrs	Female	Purchase	3	L, PR	AI
AA-Yeka	Gebreegziabher	Wereda 12	1F128	9	Small	G03	HF Cross	5 yrs	Female	Purchase	3	L, PR	AI

## Sheet: Farm charactestics
Kifle Ketema	Farm Name	ID	Farm Type	Rep Prob	local name or syptom	breeding strategy	replacement stock	buy check	calving pen	parturition pen	after parturition	brucellosis?	farm status	test	ab/sb	aborted animal	sterilize	aborted fetus/after birth	stage of pregnancy-ab	stage of parity-ab	grazing system	water supply	culling criteria	share vets	contact with other animal species
Akaki	Bulala Dinkiti	1F001	Large	yes	Ab, Sb, RFM	AI	raise own	use vet	no	no	flushing with water	yes	endemic	no	yes	no	no	damp to env't	third	1st, 2nd and 3rd	own	own	rep prob	yes	no
Akaki	Abaynesh (Etsegenet)	1F002	Medium	yes	calf mortality, RB, RFM	both	raise own	no	no	no	flushing with water	no	free	no	yes	no	no	damp to env't			both	own	rep prob	no	no
Akaki	Erseenet	1F003	Large	yes	Ab, RB	AI	both	no	no	no	flushing with water		unknown	no	yes	no	no	burying		1st, 2nd	own	own	rep prob	yes	no
Akaki	W/silassie	1F004	Medium	yes	Ab, mastitis	AI	raise own	no	no	no	flushing with water	yes	unknown	no	yes	no	no	damp to env't	third		both	own	logistics	yes	no
Akaki	Dessie	1F005	Small	no		AI	raise own	no	no	no	flushing with water	no	unknown	no	no			damp to env't			own	own	age	yes	no
Akaki	Debebe	1F006	Large	yes	RB	both	raise own	no	yes	yes	flushing with water	no	unknown	no	yes	yes	no	damp to env't	third	4rth	both	own	rep prob	yes	no
Akaki	Mebratu	1F007	Small	yes	Ab, RB	AI	raise own	no	no	no	flushing with water	no	unknown	no	yes	no	no	damp to env't	third	3rd	own	own	rep prob	yes	no
Akaki	Almaz and shewaye	1F008	Small	yes	Ab	AI	raise own	use vet	no	no	flushing with water	no	unknown	no	yes	no	no	damp to env't	third	4th	own	own	rep prob	yes	no
Akaki	Mizan and Tekie	1F009	Small	yes	Ab	AI	raise own	use vet	no	no	flushing with water	no	unknown	no	yes	no	no	damp to env't	third	3rd	own	own	age	yes	no
Akaki	Kiflu and zebiba	1F010	Small	no		AI	raise own	no	no	no	flushing with water	no	unknown	no	yes	no	no	damp to env't			own	own	rep prob	yes	no
Akaki	Abeba	1F011	Small	yes	RB, RFM	AI	raise own	no	no	no	flushing with water	no	unknown	no	yes	no	no	damp to env't	third	4rth	own	own	age	yes	no
Akaki	Selam	1F012	Small	yes	Ab, mastitis	AI	raise own	no	no	no	flushing with water	no	unknown	no	yes	no	no	burying	third	3rd	own	own	age	yes	no
Akaki	Alemu	1F013	Small	yes	Ab, RB	AI	raise own	no	no	no	flushing with water	no	unknown	no	yes	no	no	damp to env't	third	3rd	both	both	rep prob	yes	no
Akaki	Yoseph	1F014	Small	no		AI	raise own	no	yes	no	flushing with water	no	unknown	no	no			burying			own	both	age	yes	no
Akaki	Shiferaw	1F015	Small	yes	Ab, RB	AI	raise own	no	no	no	flushing with water	no	unknown	no	yes	no	no	give to dogs	third	1st	own	own	rep prob	yes	no
Akaki	Kebede	1F016	Small	yes	Ab, RB	AI	raise own	no	yes	no	flushing with water	no	unknown	no	yes	no	no	damp to env't	second	2nd	both	both	rep prob	yes	no
Lafto	Teshome	1F017	Small	yes	Ab	AI	raise own	no	yes	no	flushing with water	no	unknown	no	yes	no	no	give to dogs	second	3rd	own	own	rep prob	yes	no
Lafto	Fuafuate	1F018	Small	yes	Ab	AI	raise own	no	yes	no	flushing with water	no	unknown	no	yes	no	no	damp to env't	third	3rd	own	own	rep prob	yes	no
Lafto	Asmare	1F019	Small	no		AI	raise own	no	no	no	flushing with water	no	unknown	no	yes	no	no	damp to env't			own	own	rep prob	yes	no
Lafto	Gebaynesh	1F020	Medium	yes	RB, Ab	AI	raise own	no	yes	no	flushing with water	no	unknown	no	yes	no	no	burying	second	1st	comm	comm	age	yes	no
Lafto	Gudeta	1F021	Medium	no		AI	raise own + purchase	no	yes	no	flushing with water	no	unknown	no	yes	no	no	damp to env't			comm	comm	rep prob	yes	no
Lafto	Asfaw	1F022	Small	no		AI	raise own	no	yes	no	flushing with water	no	unknown	no	yes	no	no	damp to env't			comm	comm	age	yes	no
Lafto	Abrehet	1F023	Medium	yes	Ab, RB	both	raise own	no	no	no	flushing with water	no	unknown	no	yes	no	no	damp to env't	third	3rd	own	own	logistics	yes	sheep
Lafto	Biniyam and	1F024	Small	yes	RB	AI	raise own	no	no	no	flushing with water	no	unknown	no	no			damp to env't		3rd	own	own	rep prob	yes	no
Lafto	Guzo	1F025	Small	yes	AB	AI	raise own	no	no	no	flushing with water	no	unknown	no	yes	no	no	burying	second	3rd	own	own	age	yes	no
Lafto	Zinabuwa	1F026	Small	no		bull	both	no	no	no	flushing with water	no	unknown	no	no			damp to env't			both	both	rep prob	yes	no
Lafto	Abebayehu	1F027	Small	no		AI	purchase	no	no	no	flushing with water	no	unknown	no	no			damp to env't			own	own	rep prob	yes	no
Lafto	Gezahegn	1F028	Small	no		bull	purchase	no	no	no	flushing with water	no	unknown	no	no			burying			own	own	rep prob	yes	no
Lafto	Raiy	1F029	Small	no		AI	both	no	no	no	flushing with water	no	unknown	no	no			damp to env't			both	both	rep prob	yes	no
Lafto	Feleke	1F031	Medium	yes	RB	both	both	no	no	no	flushing with water	no	unknown	no	no			damp to env't			own	own	age	yes	no
Lafto	Senay	1F032	Medium	yes	RB	AI	both	no	no	no	flushing with water	no	unknown	no	no			give to dogs			own	own	age	yes	no
Lafto	Demeke	1F033	Small	no		both	both	no	no	no	flushing with water	no	unknown	no	no			damp to env't			own	own	rep prob	yes	no
Lafto	Genet	1F034	Small	no		bull	both	no	no	no	flushing with water	no	unknown	no	no			damp to env't			own	own	rep prob	yes	no
Lafto	Tigist	1F035	Small	yes	RB	both	both	no	no	no	flushing with water	no	unknown	no	no			burying			own	own	age	yes	no
Lafto	Berhanu	1F036	Small	no		AI	purchase	no	no	no	flushing with water	no	unknown	no	no			damp to env't			both	both	age	yes	no
Lafto	Banchiamlak	1F037	Small	no		AI	raise own	no	no	no	flushing with water	no	unknown	no	no			damp to env't			own	own	age	yes	no
Lafto	Tadesse	1F038	Small	yes	Ab	both	both	no	no	no	flushing with water	no	unknown	no	yes	no	no	damp to env't	third	2nd	own	own	age	yes	no
Lafto	Mohammed	1F039	Small	no		AI	raise own	no	no	no	flushing with water	no	unknown	no	no			damp to env't			own	own	rep prob	yes	no
Lafto	Tekile	1F040	Small	yes	RB	AI	both	no	no	no	flushing with water	no	unknown	no	no			burying			own	own	rep prob	yes	no
Lafto	Eyob	1F041	Small	yes	Ab	AI	raise own	no	no	no	flushing with water	no	unknown	no	yes	no	no	damp to env't	third	3rd	own	own	age	yes	no
Lafto	Elias and	1F042	Small	yes	Ab	AI	raise own	no	no	no	flushing with water	no	unknown	no	yes	no	no	damp to env't	third	3rd	own	own	age	yes	no
Lafto	Yonas	1F043	Small	yes	Ab	AI	both	no	no	no	flushing with water	no	unknown	no	yes	no	no	give to dogs	third	2nd	own	own	rep prob	yes	no
Lafto	Daniel	1F044	Small	yes	Ab	AI	both	no	no	no	flushing with water	no	unknown	no	yes	no	no	give to dogs	third	3rd	own	own	rep prob	yes	no
Kolfe	Tesfaye	1F045	Medium	no		bull	purchase	no	no	no	flushing with water	no	unknown	no	no			burying			own	own	age	yes	no
Kolfe	Mesfin	1F046	Small	yes	RB	both	both	no	no	no	flushing with water	no	unknown	no	no			burying			own	own	age	yes	no
Kolfe	Birhanu,	1F047	Small	yes	Ab	AI	purchase	no	no	no	flushing with water	no	unknown	no	yes	no	no	burying	second	3rd	own	own	rep prob	yes	no
Kolfe	Berta	1F048	Large	yes	RB	AI	raise own	require lab	no	no	flushing with water	no	free	no	no			damp to env't			own	both	rep prb	yes	no
Kolfe	Abuna	1F049	Small	yes	RB, Ab	AI	purchase	no	no	no	flushing with water	no	unknown	no	yes	no	no	burying	third		own	own	rep prob	yes	no
Kolfe	Maria	1F050	Medium	yes	RB, Ab	AI	both	require lab	no	no	flushing with water	no	free	no	yes	no	no	burying	third	2nd	own	own	rep prob	yes	no
Kolfe	Letayhaymanot	1F051	Small	yes	RB	AI	raise own	require lab	no	no	flushing with water	no	unknown	no	no			damp to env'			own	own	rep prob	yes	no
Kolfe	Alemwerk	1F052	Small	yes	RB	AI	raise own	require lab	no	no	flushing with water	no	unknown	no	no			damp to env't			own	own	rep prob	yes	no
Gulele	Tilahun	1F053	Small	yes		AI	both	no	no	no	flushing with water	yes	unknown	no	yes	no	no	damp to env't	second	1st	own	own	age	no	no
Gulele	Haile	1F054	Small	yes		AI	both	no	yes	no	both	no	unknown	no	yes	yes	no	damp to env't	third	2nd	own	own	age	no	no
Gulele	woinshet	1F055	Small	yes	RB	AI	both	no	yes	no	both	no	unknown	no	no			damp to env't			both	both	age	yes	no
Gulele	Alemgenet	1F056	Small	yes	Ab, RB	AI	both	no	no	no	flushing with water	no	unknown	no	yes	no	no	damp to env't	second	1st	comm	comm	age	yes	no
Gulele	Gurusu	1F057	Small	yes		AI	both	no	yes	no	flushing with water	no	unknown	no	yes	no	no	damp to env't	second	2nd	both	both	rep prob	yes	no
Gulele	Getahun	1F058	Large	yes	RB	bull	both	no	no	no	flushing with water	no	unknown	no	yes	no	no	damp to env't	third	1st, 2nd and 3rd	own	own	age	yes	sheep, goat
Gulele	Tesfaye	1F059	Small	yes	RB	both	both	no	no	no	flushing with water	no	unknown	no	no			damp to env't			both	both	age	yes	no
Gulele	Zelalem	1F060	Small	yes	RB	both	both	no	no	no	flushing with water	no	unknown	no	no			damp to env't			both	both	age	yes	no
Gulele	Endalkachew	1F061	Small	yes	RB	both	both	no	no	no	flushing with water	no	unknown	no	yes	no	no	burying	third	1st, 2nd	comm	comm	rep prob	yes	no
Gulele	Woinshet	1F062	Small	no		AI	raise own	no	no	no	flushing with water	no	unknown	no	yes	no	no	burying		7th	own	own	age	yes	no
Gulele	Alemtsehay	1F063	Small	no		AI	both	no	no	no	flushing with water	no	unknown	no	no			damp to env't			own	own	age	yes	no
Gulele	Golbu	1F064	Small	no		bull	both	no	no	no	flushing with water	no	unknown	no	no			damp to env't			comm	comm	rep prob	yes	no
Gulele	43331	1F065	Small	no		both	both	no	no	no	flushing with water	no	unknown	no	yes	no	no	burying	second	3rd	own	own	age	yes	no
Gulele	Endale and	1F066	Small	no		both	both	no	no	no	flushing with water	no	unknown	no	no			burying			own	own	logistics	yes	no
Bole	Alemu Kassahun	1F067	Small	no		both	both	no	no	no	flushing with water	no	unknown	no	no	no	no	damp to en't			both	both	age	yes	no
Bole	Wondwesen Atilabachew	1F068	Small	yes	RB	AI	both	no	yes	no	flushing with water	no	unknown	no	no			damp to en't			both	both	logistics	yes	no
Bole	Birara	1F069	Small	yes	Ab, RB	AI	both	no	no	no	flushing with water	no	unknown	no	yes	no	no	damp to env't	second	2nd	both	both	rep prob	yes	sheep, goat, dog
Bole	Mifta	1F070	Small	no		bull	both	no	no	no	flushing with water	no	unknown	no	no			damp to env't			own	own	rep prob	yes	sheep, dog
Bole	Fantahun Yimer	1F071	Medium	no		AI	both	no	no	no	flushing with water	no	unknown	no	no			damp to env't			both	both	age	yes	sheep
Bole	Niguse	1F072	Medium	yes	RB, Ab	both	both	no	no	no	flushing with water	no	unknown	no	yes	no	no	burying	second	4rth	both	both	rep prob	yes	no
Bole	Berhan	1F073	Large	no		both	both	no	yes	yes	flushing with water	no	unknown	no	yes	no	no	damp to env't	second	2nd, 3rd	both	both	age	yes	sheep, goat, dog, horse, pigs, donkey
Bole	Seifu Alemu	1F074	Small	yes	RB	AI	both	no	no	no	flushing with water	no	unknown	no	yes	no	no	damp to env't	second	2nd	own	own	age	yes	no
Bole	Tilahun Desalegn	1F075	Small	no		AI	both	no	no	no	flushing with water	no	unknown	no	no			damp to env't			own	own	age	yes	no
Bole	Megersa, fufa and friends	1F076	Small	no		AI	both	no	no	no	flushing with water	no	unknown	no	no			damp to env't			own	own	age	yes	no
Bole	Zinaye Abrham	1F077	Large	no		AI	both	no	yes	no	flushing with water	yes	unknown	no	no			damp to env't			own	own	age	no	no
Bole	Weltei	1F078	Medium	no		AI	Raise own	no	yes	no	flushing with water	no	unknown	no	no			damp to env't			comm	comm	rep prob	yes	no
Bole	Wubalem	1F079	Small	yes	RB	AI	Raise own	no	no	no	flushing with water	no	unknown	no	yes	no	no	damp to env't	first	4rth	own	own	rep prob	yes	no
Bole	Yalelet	1F080	Small	no		AI	both	no	no	no	flushing with water		unknown	no	no			damp to env't			both	both	rep prob	yes	sheep
Bole	Nigussie	1F081	Small	no		AI	both	no	no	no	local material	no	unknown	no	no			damp to env't			both	both	rep prob	yes	no
Bole	W/gebreal	1F082	Small	no		AI	both	no	no	no	local material	no	unknown	no	no			damp to env't			both	both	rep prob	yes	no
Bole	Werkinesh	1F083	Small	no		AI	both	no	no	no	flushing with water	no	unknown	no	no			damp to env't			both	both	rep prob	yes	no
Bole	Woinshet	1F084	Small	no		AI	both	no	no	no	flushing with water	no	unknown	no	no			damp to env't			own	own	rep prob	yes	no
Bole	Solomon	1F085	Medium	yes	Ab	bull	both	no	yes	no	flushing with water	no	unknown	no	yes	no	no	damp to env't	second	1st, 4rth	both	both	age	yes	no
Bole	Sisay	1F086	Small	no		both	both	no	no	no	flushing with water	no	unknown	no	no			damp to env't			both	both	rep prob	yes	no
Bole	Walelign	1F087	Small	yes	RB	AI	both	no	no	no	flushing with water	no	unknown	no	no			damp to env't			both	both	rep prob	yes	sheep
Bole	Wondimeneh	1F088	Medium	no		AI	both	no	yes	no	flushing with water	no	unknown	no	yes	no	no	damp to env't	second	2nd	own	own	age	yes	no
Bole		1F089	Small	no		both	both	no	no	no	flushing with water	no	unknown	no	no			damp to env't			both	both	logistics	yes	sheep
Bole	Abebech	1F090	Small	no		AI	Raise own	no	yes	no	flushing with water	no	unknown	no	no			damp to env't			own	own	age	yes	no
Bole	Almaz Abebe	1F091	Small	no		both	both	no	no	no	flushing with water	no	unknown	no	no			damp to env't			both	both	rep prob	yes	no
Akaki	Yishak Shimbir	1F092	Small	no		both	both	no	no	no	flushing with water	no	unknown	no	no			damp to env't			own	own	rep prob	yes	no
Akaki	Tsegaye Anke	1F093	Small	no		AI	both	no	no	no	flushing with water	no	unknown	no	no			damp to env't			both	both	rep prob	yes	no
Akaki	Elfinesh	1F094	Small	no		AI	both	no	yes	no	flushing with water	no	unknown	no	no			damp to env't			both	both	rep prob	yes	no
Akaki	Seid	1F095	Small	no		AI	both	no	no	no	flushing with water		unknown	no	no			damp to env't			own	own	rep prob	yes	no
Akaki	Mesfin	1F096	Medium	yes	Ab, RB	AI	raise own	no	no	no	flushing with water	no	unknown	no	yes	no	no	damp to env't	second	4rth	own	own	rep prob	yes	sheep
Bole	Tsehaynesh	1F097	Small	no		bull	both	no	no	no	flushing with water	no	unknown	no	no			damp to env't			own	own	rep prob	yes	no
Bole	Tsehaye	1F098	Small	yes	Ab, RB	AI	both	no	no	no	local material	no	unknown	no	yes	no	no	damp to env't	second	3rd	both	both	logistics	yes	no
Bole	Araya	1F099	Small	no		AI	raise own	no	no	no	flushing with water	no	unknown	no	no			give to dogs			own	own	rep prob	yes	no
Bole	Fekadu	1F100	Small	no		both	both	no	no	no	flushing with water	no	unknown	no	no			damp to env't			both	both	age	yes	sheep
Bole	Getachew	1F101	Small	no		AI	both	no	no	no	flushing with water	no	unknown	no	no			damp to env't			both	both	age	yes	sheep
Bole	Solomon	1F102	Small	no		AI	both	no	no	no	flushing with water	no	unknown	no	no			damp to env't			own	own	rep prob	yes	no
Bole	Gezahegn	1F103	Small	yes	Ab	AI	both	no	no	no	flushing with water	no	unknown	no	yes	no	no	damp to env't	second	1st	both	both	rep prob	yes	no
Bole	Temsalet	1F104	Small	no		AI	both	no	no	no	flushing with water	no	unknown	no	no			damp to env't			both	both	age	yes	no
Bole	Destaw Mesay	1F105	Small	no		AI	both	no	no	no	flushing with water	no	unknown	no	no			damp to env't			both	both	rep prob	yes	no
Bole	Mohammed	1F106	Small	no		AI	both	no	no	no	flushing with water	no	unknown	no	no			damp to env't			both	both	rep prob	yes	no
Bole	Tefera	1F107	Small	yes	Ab	both	both	no	no	no	flushing with water	no	unknown	no	yes	no	no	damp to env't	second	3rd	both	both	rep prob	yes	no
Bole	Bizunesh	1F108	Small	no		both	both	no	no	no	flushing with water	no	unknown	no	no			damp to env't			both	both	age	yes	no
Bole	Alemayehu Negash	1F109	Small	no		AI	both	no	no	no	local material	no	unknown	no	no			damp to env't			both	both	age	yes	sheep
Yeka	Aynalem	1F110	Small	no		AI	raise own	no	no	no	flushing with water	no	unknown	no	no			damp to env't			both	both	logistics	yes	no
Yeka	W/kidan	1F111	Medium	no		bull	both	no	no	no	flushing with water	no	unknown	no	no			damp to env't			both	both	rep prob	yes	sheep, donkey
Yeka	Tefera	1F112	Medium	yes	Ab, RB	bull	raise own	no	no	no	flushing with water	no	unknown	no	yes	no	no	damp to env't	second	2nd, 3rd	comm	comm	logistics	yes	no
Yeka	Hussen	1F113	Small	no		AI	both	no	no	no	flushing with water	no	unknown	no	no			damp to env't			both	both	age	yes	no
Yeka	Hussen	1F114	Small	no		AI	Raise own	no	no	no	flushing with water	no	unknown	no	no			damp to env't			own	own	logistics	yes	sheep
Yeka	Yalew	1F115	Small	no		both	Raise own	no	no	no	flushing with water	no	unknown	no	no			damp to env't			both	both	rep prob	yes	no
Yeka	Tsegaw ckekol	1F116	Small	no		both	both	no	no	no	flushing with water	no	unknown	no	no			give to dogs			both	both	age	yes	no
Yeka	Muluemebet	1F117	Small	no		AI	both	no	no	no	flushing with water	no	unknown	no	no			damp to env't			both	both	age	yes	no
Yeka	Belaynesh	1F118	Small	no		AI	both	no	no	no	flushing with water	no	unknown	no	no			damp to env't			both	both	logistics	yes	no
Yeka	Aregash	1F119	Small	yes	Ab	bull	raise own	no	no	no	local material	no	unknown	no	yes	no	no	damp to env't	second	2nd, 3rd	both	both	rep prob	yes	no
Yeka	Aytenew	1F120	Small	yes	Ab	bull	both	no	no	no	flushing with water	no	unknown	no	yes	no	no	damp to env't	second	2nd, 3rd	both	both	age	yes	no
Yeka	Amelewerk	1F121	Small	no		AI	both	no	no	no	flushing with water	no	unknown	no	no			damp to env't			both	both	age	yes	no
Yeka	Misle	1F122	Small	no		both	both	no	no	no	flushing with water	no	unknown	no	no			damp to env't			both	both	rep prob	yes	no
Yeka	Bedada	1F123	Small	no		both	both	no	no	no	flushing with water	no	unknown	no	no			damp to env't			both	both	age	yes	no
Yeka	Teshome	1F124	Small	no		both	both	no	no	no	flushing with water	no	unknown	no	no			damp to env't			both	both	rep prob	yes	sheep, donkey
Yeka	Adane Teferi	1F125	Small	no		AI	both	no	no	no	flushing with water	no	unknown	no	no			give to dogs			both	both	rep prob	yes	no
Yeka	Kebede	1F126	Small	yes	Ab	AI	both	no	no	no	flushing with water	no	unknown	no	yes	no	no	damp to rnv't	third	4rth	both	both	age	yes	sheep
Yeka	Eyasu	1F127	Small	yes	Ab	AI	both	no	no	no	flushing with water	no	unknown	no	yes	no	no	damp to env't	second	3rd	both	both	rep prob	yes	no
Yeka	G/egziabher	1F128	Small	yes	Ab	AI	both	no	no	no	flushing with water	no	unknown	no	yes	no	no	dampto env't	third	4rth	comm	comm	rep prob	yes	sheep
